# Supplementary material for: Evaluation of In Vitro Serotonin-Induced Electrochemical Fouling Performance of Boron Doped Diamond Microelectrode Using Fast-Scan Cyclic Voltammetry
Source: Biosensors (Basel). 2024 Jul 19;14(7):352. doi: 10.3390/bios14070352 (PMC11274679; doi:10.3390/bios14070352)
Supplement: Supplementary file 1 [file biosensors-14-00352-s001.zip]

Archive with 2 entries (2 files):
- biosensors-3062421 Supplementary Data.pdf
- Supplemental Raw Data Biosensors-3062421.xlsx
