# Supplementary material for: Evaluation of In Vitro Serotonin-Induced Electrochemical Fouling Performance of Boron Doped Diamond Microelectrode Using Fast-Scan Cyclic Voltammetry
Source: Biosensors (Basel). 2024 Jul 19;14(7):352. doi: 10.3390/bios14070352 (PMC11274679; doi:10.3390/bios14070352)
Supplement: Supplementary file 1 [file biosensors-14-00352-s001.zip › Supplemental Raw Data Biosensors-3062421.xlsx]

## Sheet: CFME 5 and 50 uM
	Calibration Curves:								5 uM DA and 5-HT Fouling																															50 uM DA and 5-HT
	WFCFME01	[5HT] uM	Run1	Run2	Run3	Avg Current	SEM		DA:	Run	1	2	3	4	5	6	7	8	9	Mean	Std	SEM	Column1		Run	1	2	3	4	5	6	7	8	9	Mean	STD	SEM			DA:	Run	1	2	3	4	5	6	7	8
		0.025	0.968	1.15	0.964	1.02733	0.0613442			1 (nA)	36.8	18	20.2	29.2	17.6		22.4			24.0333	7.54763	3.08131		5HT:	1 (nA)	139	64.9	53.5	93.9	62.6		74.4			81.3833	31.3914	12.8155				1 (nA)	158	63.8		151	81.1
		50	2.02	1.85	1.93	1.93333	0.0491031			2	36.3	17.7	20.1	28.7	17.4		22.1			23.7167	7.41577	3.02748			2	123	58	46.6	83.8	56.3		67.5			72.5333	27.736	11.3232				2	154	63.1		147	79.7
		100	3.65	3.51	3.45	3.53667	0.0592546			3	35.9	17.5	19.8	28.1	17.2		21.9			23.4	7.30479	2.98217			3	116	55.4	44.1	80.6	53.8		65.1			69.1667	26.0561	10.6374				3	152	63.1		145	79.1
		200	6.64	6.39	6.33	6.45333	0.0949269			4	35.4	17.6	19.4	28	17.2		21.6			23.2	7.15877	2.92256			4	113	53.7	45.1	78.3	52.1		62.7			67.4833	25.0571	10.2295				4	151	62.9		144	78.9
		500	13.9	13.2	12.8	13.3	0.321455			5	35.1	17.4	19.6	27.9	17.1		21.3			23.0667	7.08538	2.8926			5	110	52.5	41.7	76.2	51.2		61.9			65.5833	24.6884	10.079				5	149	63.1		144	78.7
		1000	23.9	23.1	22.6	23.2	0.378594			6	35	18.2	20.4	29.2	17.6		22.5			23.8167	6.89418	2.81454			6	121	56.4	45.7	81.7	55.1		74			72.3167	27.2732	11.1343				6	156	65.2		152	87.2
										7	34.4	17.9	19.5	28.2	17.5		21.8			23.2167	6.73303	2.74875			7	113	52.9	41.4	76.7	51.9		69.2			67.5167	25.673	10.4809				7	154	64.7		146	86.7
	WFCFME02	[5HT] nM	Run1	Run2	Run3	Avg Current	SEM			8	33.9	17.8	19.5	27.8	17.5		22.1			23.1	6.51368	2.6592			8	110	51.7	40.2	75	50.8		67.6			65.8833	24.9826	10.1991				8	154	64.7		145	86.6
		25	1	1.01	0.989	0.999667	0.00606447			9	33.8	17.4	19.2	27.9	17.5		21.8			22.9333	6.60475	2.69638			9	108	50.8	39.7	74	49.9		66.2			64.7667	24.4984	10.0014				9	153	64.7		144	86.5
		50	2.24	2.26	2.26	2.25333	0.00666667			10	34.1	17.9	19.3	27.4	17.4		21.7			22.9667	6.56222	2.67901			10	105	49.9	38.3	72.9	49.2		65.1			63.4	23.8227	9.72557				10	152	64.8		144	87.8
		100	4.32	4.25	4.16	4.24333	0.0463081			11	35.6	17.7	20.4	28.6	17.4		22.4			23.6833	7.12584	2.90911			11	113	53.3	42	77.4	52.4		68.1			67.7	25.4884	10.4056				11	154	66.4		148	89.7
		200	7.68	7.58	7.56	7.60667	0.0371184			12	35.1	17.8	19.2	28.3	17.3		22.5			23.3667	7.0415	2.87468			12	107	50.4	38.8	73.1	49.7		64.7			63.95	24.3178	9.9277				12	151	65.9		145	89.1
		500	16.4	16	15.8	16.0667	0.176383			13	34.9	17.5	19.3	27.8	17.2		22.2			23.15	6.96757	2.8445			13	104	49.2	37.7	71.8	48.5		63.2			62.4	23.6521	9.65591				13	151	65.7		145	88.8
		1000	28.8	28	28.2	28.3333	0.24037			14	35	17.8	19.3	27.5	17.2		22			23.1333	6.92118	2.82556			14	102	48.5	36.9	70.8	47.9		62.7			61.4667	23.1832	9.46448				14	151	65.7		145	88.6
										15	34.4	17.4	19.4	27.5	17		21.8			22.9167	6.8107	2.78046			15	101	48	36.1	70	47.3		61.2			60.6	23.0512	9.4106				15	150	65.4		144	88.6
	WFCFME03	[5HT] nM	Run1	Run2	Run3	Avg Current	SEM			16	32.7	17.5	20.4	27.8	17.4		21.8			22.9333	6.11414	2.49609			16	108	51	41.2	71.4	50.5		66.1			64.7	23.9304	9.76954				16	153	66.6		148	89
		25	2.55	2.46	2.4	2.47	0.043589			17	32.4	17.3	19.5	27.5	17.3		21.8			22.6333	6.10694	2.49315			17	101	48.1	37.7	67.9	47.8		62.2			60.7833	22.5047	9.18751				17	152	66.3		146	88.2
		50	5.44	5.43	5.46	5.44333	0.00881917			18	32.1	17.5	19.6	27.1	17.2		21.5			22.5	5.92992	2.42088			18	99.1	47	36.9	66.6	46.7		61.1			59.5667	22.1448	9.04056				18	151	65.9		145	88.1
		100	10.9	10.7	10.4	10.6667	0.145297			19	31.9	17	19.4	27	17.2		21.4			22.3167	5.95933	2.43289			19	97.1	46.4	36.1	65.8	45.9		60			58.55	21.6906	8.85516				19	150	65.9		145	88.1
		200	19.8	19.6	19.4	19.6	0.11547			20	32	17.4	19.4	27.2	17.2		21.4			22.4333	5.95371	2.43059			20	95.6	45.9	35.3	65	45.3		59.2			57.7167	21.3855	8.73061				20	150	65.7		145	87.8
		500	42.4	42	41.9	42.1	0.152753			21	33.8	17.9	20.3	27.9	17.8		22.4			23.35	6.33427	2.58596			21	96.2	49.9	37.3	75.2	47.3		64.5			61.7333	21.5513	8.79828				21	151	67		148	89.7
		1000	74.8	74.6	74.6	74.6667	0.0666667			22	33.3	17.5	19.5	27.7	17.5		21.9			22.9	6.35736	2.59538			22	91.6	47.1	34.4	70.8	45.2		60.9			58.3333	20.6889	8.44621				22	150	66.5		146	89.1
										23	33.1	17.6	19.4	27.4	17.7		21.8			22.8333	6.21053	2.53544			23	89.6	46	33.6	68.9	44.1		59.2			56.9	20.2194	8.25453				23	149	66.2		145	89
	WFCFME04	[5HT] nM	Run1	Run2	Run3	Avg Current	SEM			24	33	17.7	19.3	27.7	17.5		21.9			22.85	6.24812	2.55078			24	88.8	45.3	33.2	67.8	43.6		58.2			56.15	20.0393	8.18102				24	149	66.2		145	88.7
		25	2.38	2.32	2.15	2.28333	0.0688799			25	32.7	17.5	19.3	27.2	17.4		21.7			22.6333	6.13047	2.50275			25	87.4	44.6	32.7	67	42.7		57.3			55.2833	19.7753	8.07322				25	148	66		145	88.6
		50	5.83	5.74	5.75	5.77333	0.02848
		100	11.5	11.4	11.2	11.3667	0.0881917		Normalized to First Injection
		200	20.5	20.5	20.3	20.4333	0.0666667																																			CFME
		500	42.1	41.9	41.7	41.9	0.11547			Run	1	2	3	4	5	6	7	8	9	Mean	Std	SEM	%		Run	1	2	3	4	5	6	7	8	9	Mean	STD	SEM	%			Run	1	2	3	4	5	6	7	8
		1000	74.9	74.7	74.5	74.7	0.11547		DA Norm:	1 (nA)	1	1	1	1	1		1			1	0	0	100	5HT Norm:	1 (nA)	1	1	1	1	1		1			1	0	0	100		DA Norm:	1 (nA)	1	1		1	1
										2	0.986413	0.983333	0.99505	0.982877	0.988636		0.986607			0.987153	0.00443344	0.180995	98.7153		2	0.884892	0.893683	0.871028	0.892439	0.899361		0.907258			0.891443	0.012478	0.509413	89.1443			2	0.974684	0.989028		0.97351	0.982737
	WFCFME05	[5HT] nM	Run1	Run2	Run3	Avg Current	SEM			3	0.975543	0.972222	0.980198	0.962329	0.977273		0.977679			0.974207	0.00639	0.260871	97.4207		3	0.834532	0.853621	0.824299	0.85836	0.859425		0.875			0.850873	0.0183959	0.751009	85.0873			3	0.962025	0.989028		0.960265	0.975339
		25	1.22	1.19	1.19	1.2	0.01			4	0.961957	0.977778	0.960396	0.958904	0.977273		0.964286			0.966765	0.00852431	0.348003	96.6765		4	0.81295	0.827427	0.842991	0.833866	0.832268		0.842742			0.832041	0.0111674	0.455908	83.2041			4	0.955696	0.985893		0.953642	0.972873
		50	2.73	2.7	2.68	2.70333	0.0145297			5	0.953804	0.966667	0.970297	0.955479	0.971591		0.950893			0.961455	0.00909811	0.371429	96.1455		5	0.791367	0.808937	0.779439	0.811502	0.817891		0.831989			0.806854	0.01882	0.768323	80.6854			5	0.943038	0.989028		0.953642	0.970407
		100	5.43	5.41	5.39	5.41	0.011547			6	0.951087	1.01111	1.0099	1	1		1.00446			0.996094	0.0225493	0.920572	99.6094		6	0.870504	0.869029	0.854206	0.870075	0.880192		0.994624			0.889771	0.0520387	2.12447	88.9771			6	0.987342	1.02194		1.00662	1.07522
		200	10.3	10.1	9.9	10.1	0.11547			7	0.934783	0.994444	0.965347	0.965753	0.994318		0.973214			0.97131	0.0222211	0.907174	97.131		7	0.81295	0.8151	0.773832	0.816826	0.829073		0.930108			0.829648	0.052655	2.14963	82.9648			7	0.974684	1.01411		0.966887	1.06905
		500	23.4	23.3	23.3	23.3333	0.0333333			8	0.921196	0.988889	0.965347	0.952055	0.994318		0.986607			0.968069	0.0280254	1.14413	96.8069		8	0.791367	0.79661	0.751402	0.798722	0.811502		0.908602			0.809701	0.0525576	2.14566	80.9701			8	0.974684	1.01411		0.960265	1.06782
		1000	40.5	40.4	40.2	40.3667	0.0881917			9	0.918478	0.966667	0.950495	0.955479	0.994318		0.973214			0.959775	0.0254218	1.03784	95.9775		9	0.776978	0.782743	0.742056	0.788072	0.797125		0.889785			0.796127	0.0496128	2.02543	79.6127			9	0.968354	1.01411		0.953642	1.06658
										10	0.92663	0.994444	0.955446	0.938356	0.988636		0.96875			0.962044	0.027058	1.10464	96.2044		10	0.755396	0.768875	0.715888	0.776358	0.785942		0.875			0.779577	0.0527485	2.15345	77.9577			10	0.962025	1.01567		0.953642	1.08261
	WFCFME06	[5HT] nM	Run1	Run2	Run3	Avg Current	SEM			11	0.967391	0.983333	1.0099	0.979452	0.988636		1			0.988119	0.0151231	0.617397	98.8119		11	0.81295	0.821263	0.785047	0.824281	0.837061		0.915323			0.832654	0.0440638	1.7989	83.2654			11	0.974684	1.04075		0.980132	1.10604
		25	1.63	1.67	1.64	1.64667	0.0120185			12	0.953804	0.988889	0.950495	0.969178	0.982955		1.00446			0.974964	0.0210141	0.857896	97.4964		12	0.769784	0.776579	0.725234	0.778488	0.79393		0.869624			0.785606	0.0472346	1.92835	78.5606			12	0.955696	1.03292		0.960265	1.09864
		50	3.77	3.77	3.76	3.76667	0.00333333			13	0.94837	0.972222	0.955446	0.952055	0.977273		0.991071			0.966073	0.016799	0.685816	96.6073		13	0.748201	0.758089	0.704673	0.764643	0.77476		0.849462			0.766638	0.0472916	1.93067	76.6638			13	0.955696	1.02978		0.960265	1.09494
		100	6.95	6.94	6.93	6.94	0.0057735			14	0.951087	0.988889	0.955446	0.941781	0.977273		0.982143			0.966103	0.0191409	0.781423	96.6103		14	0.733813	0.747304	0.68972	0.753994	0.765176		0.842742			0.755458	0.050143	2.04708	75.5458			14	0.955696	1.02978		0.960265	1.09248
		200	13.1	12.7	12.7	12.8333	0.133333			15	0.934783	0.966667	0.960396	0.941781	0.965909		0.973214			0.957125	0.0153127	0.625139	95.7125		15	0.726619	0.739599	0.674766	0.745474	0.755591		0.822581			0.744105	0.0478041	1.95159	74.4105			15	0.949367	1.02508		0.953642	1.09248
		500	27.6	27.5	27.3	27.4667	0.0881917			16	0.888587	0.972222	1.0099	0.952055	0.988636		0.973214			0.964103	0.041704	1.70256	96.4103		16	0.776978	0.785824	0.770093	0.760383	0.806709		0.888441			0.798072	0.0469879	1.91827	79.8072			16	0.968354	1.04389		0.980132	1.09741
		1000	49.5	49.3	49.1	49.3	0.11547			17	0.880435	0.961111	0.965347	0.941781	0.982955		0.973214			0.950807	0.0371129	1.51513	95.0807		17	0.726619	0.74114	0.704673	0.72311	0.763578		0.836022			0.74919	0.0468678	1.91337	74.919			17	0.962025	1.03918		0.966887	1.08755
										18	0.872283	0.972222	0.970297	0.928082	0.977273		0.959821			0.946663	0.040496	1.65324	94.6663		18	0.71295	0.724191	0.68972	0.709265	0.746006		0.821237			0.733895	0.046618	1.90317	73.3895			18	0.955696	1.03292		0.960265	1.08631
										19	0.866848	0.944444	0.960396	0.924658	0.977273		0.955357			0.938163	0.0390569	1.59449	93.8163		19	0.698561	0.714946	0.674766	0.700745	0.733227		0.806452			0.72145	0.0459091	1.87423	72.145			19	0.949367	1.03292		0.960265	1.08631
										20	0.869565	0.966667	0.960396	0.931507	0.977273		0.955357			0.943461	0.0392773	1.60349	94.3461		20	0.68777	0.707242	0.659813	0.692226	0.723642		0.795699			0.711065	0.0466048	1.90263	71.1065			20	0.949367	1.02978		0.960265	1.08261
										21	0.918478	0.994444	1.00495	0.955479	1.01136		1			0.980786	0.0363244	1.48294	98.0786		21	0.692086	0.768875	0.697196	0.800852	0.755591		0.866935			0.763589	0.0658507	2.68834	76.3589			21	0.955696	1.05016		0.980132	1.10604
										22	0.904891	0.972222	0.965347	0.94863	0.994318		0.977679			0.960514	0.0310898	1.26924	96.0514		22	0.658993	0.725732	0.642991	0.753994	0.722045		0.818548			0.720384	0.0641184	2.61762	72.0384			22	0.949367	1.04232		0.966887	1.09864
										23	0.899457	0.977778	0.960396	0.938356	1.00568		0.973214			0.959147	0.0366258	1.49524	95.9147		23	0.644604	0.708783	0.628037	0.733759	0.704473		0.795699			0.702559	0.0609969	2.49019	70.2559			23	0.943038	1.03762		0.960265	1.09741
										24	0.896739	0.983333	0.955446	0.94863	0.994318		0.977679			0.959357	0.0351687	1.43576	95.9357		24	0.638849	0.697997	0.620561	0.722045	0.696486		0.782258			0.693033	0.0583567	2.3824	69.3033			24	0.943038	1.03762		0.960265	1.09371
										25	0.888587	0.972222	0.955446	0.931507	0.988636		0.96875			0.950858	0.0359915	1.46935	95.0858		25	0.628777	0.687211	0.611215	0.713525	0.682109		0.770161			0.682166	0.0576827	2.35489	68.2166			25	0.936709	1.03448		0.960265	1.09248
										DA CV 5 uM				DA CV 50 uM					5HT 5 uM													5HT 50 uM CVs
										CFME 1 Inj 1		CFME 1Inj 25		CFME 1 Inj 1		CFME 1Inj 25			CFME 1 Inj 1 CV		CFME 1Inj 25 CV		BG Inj1		BG Inj 25		I v T inj 1		I v T inj 25			CFME 1 Inj 1		CFME 1 Inj 25
										V	I	V2	I3	V	I	V2	I3		V	I	V2	I3	V3	I2	V4	I4	t	I	t2	i5		V	I	V2	I3
										-0.4	0	-0.4	0	-0.4	0	-0.4	0		-0.4	0	-0.4	0	-0.4	0	-0.4	0	0	-0.038	0	0.221		-0.4	0	-0.4	0
										-0.399	0	-0.399	0	-0.399	0	-0.399	0		-0.399	0	-0.399	0	-0.399	0	-0.399	0	0.1	-0.04	0.1	0.256		-0.399	0	-0.399	0
										-0.398	0	-0.398	0	-0.398	0	-0.398	0		-0.398	0	-0.398	0	-0.398	0	-0.398	0	0.2	-0.02	0.2	0.134		-0.398	0	-0.398	0
										-0.398	0	-0.398	0	-0.398	0	-0.398	0		-0.398	0	-0.398	0	-0.398	0	-0.398	0	0.3	-0.021	0.3	0.047		-0.398	0	-0.398	0
										-0.397	0	-0.397	0	-0.397	0	-0.397	0		-0.397	0	-0.397	0	-0.397	0	-0.397	0	0.4	0.006	0.4	0.057		-0.397	0	-0.397	0
										-0.396	0	-0.396	0	-0.396	0	-0.396	0		-0.396	0	-0.396	0	-0.396	0	-0.396	0	0.5	0.05	0.5	-0.061		-0.396	0	-0.396	0
										-0.395	0	-0.395	0	-0.395	0	-0.395	0		-0.395	0	-0.395	0	-0.395	0	-0.395	0	0.6	0.02	0.6	-0.05		-0.395	0	-0.395	0
										-0.394	0	-0.394	0	-0.394	0	-0.394	0		-0.394	0	-0.394	0	-0.394	0	-0.394	0	0.7	0.011	0.7	-0.182		-0.394	0	-0.394	0
										-0.394	0	-0.394	0	-0.394	0	-0.394	0		-0.394	0	-0.394	0	-0.394	0	-0.394	0	0.8	0.009	0.8	-0.187		-0.394	0	-0.394	0
										-0.393	0	-0.393	0	-0.393	0	-0.393	0		-0.393	0	-0.393	0	-0.393	0.001	-0.393	0.001	0.9	0.022	0.9	-0.234		-0.393	0	-0.393	0
										-0.392	0	-0.392	0	-0.392	0	-0.392	0		-0.392	0	-0.392	0	-0.392	0.002	-0.392	0.002	1	0.097	1	-0.338		-0.392	-0.001	-0.392	0
										-0.391	0	-0.391	0	-0.391	0	-0.391	0		-0.391	0	-0.391	0	-0.391	0.005	-0.391	0.005	1.1	0.048	1.1	-0.405		-0.391	-0.001	-0.391	0
										-0.39	0.001	-0.39	0	-0.39	0	-0.39	-0.001		-0.39	0	-0.39	0	-0.39	0.009	-0.39	0.009	1.2	0.114	1.2	-0.44		-0.39	-0.002	-0.39	0
										-0.39	0.001	-0.39	0	-0.39	0	-0.39	-0.001		-0.39	-0.001	-0.39	-0.001	-0.39	0.016	-0.39	0.016	1.3	0.089	1.3	-0.498		-0.39	-0.003	-0.39	0
										-0.389	0.001	-0.389	0	-0.389	-0.001	-0.389	-0.001		-0.389	-0.001	-0.389	-0.001	-0.389	0.026	-0.389	0.026	1.4	0.151	1.4	-0.546		-0.389	-0.004	-0.389	0
										-0.388	0.001	-0.388	0	-0.388	-0.001	-0.388	-0.002		-0.388	-0.002	-0.388	-0.001	-0.388	0.04	-0.388	0.04	1.5	0.116	1.5	-0.606		-0.388	-0.006	-0.388	0
										-0.387	0.001	-0.387	0	-0.387	-0.002	-0.387	-0.003		-0.387	-0.002	-0.387	-0.002	-0.387	0.06	-0.387	0.059	1.6	0.158	1.6	-0.722		-0.387	-0.008	-0.387	-0.001
										-0.386	0.001	-0.386	-0.001	-0.386	-0.002	-0.386	-0.004		-0.386	-0.003	-0.386	-0.002	-0.386	0.086	-0.386	0.084	1.7	0.135	1.7	-0.686		-0.386	-0.011	-0.386	-0.001
										-0.386	0.001	-0.386	-0.001	-0.386	-0.004	-0.386	-0.005		-0.386	-0.004	-0.386	-0.003	-0.386	0.12	-0.386	0.116	1.8	0.112	1.8	-0.814		-0.386	-0.015	-0.386	-0.002
										-0.385	0.001	-0.385	-0.001	-0.385	-0.005	-0.385	-0.007		-0.385	-0.006	-0.385	-0.004	-0.385	0.163	-0.385	0.158	1.9	0.169	1.9	-0.854		-0.385	-0.021	-0.385	-0.002
										-0.384	0.001	-0.384	-0.001	-0.384	-0.007	-0.384	-0.009		-0.384	-0.008	-0.384	-0.005	-0.384	0.217	-0.384	0.209	2	0.196	2	-0.966		-0.384	-0.028	-0.384	-0.003
										-0.383	0.001	-0.383	-0.001	-0.383	-0.009	-0.383	-0.011		-0.383	-0.011	-0.383	-0.006	-0.383	0.282	-0.383	0.272	2.1	0.134	2.1	-0.891		-0.383	-0.036	-0.383	-0.005
										-0.382	0.001	-0.382	-0.002	-0.382	-0.012	-0.382	-0.014		-0.382	-0.014	-0.382	-0.008	-0.382	0.362	-0.382	0.348	2.2	0.218	2.2	-1.03		-0.382	-0.047	-0.382	-0.006
										-0.382	0.001	-0.382	-0.002	-0.382	-0.015	-0.382	-0.018		-0.382	-0.019	-0.382	-0.01	-0.382	0.457	-0.382	0.438	2.3	0.191	2.3	-1.063		-0.382	-0.06	-0.382	-0.008
										-0.381	0	-0.381	-0.003	-0.381	-0.019	-0.381	-0.022		-0.381	-0.024	-0.381	-0.012	-0.381	0.569	-0.381	0.545	2.4	0.196	2.4	-1.112		-0.381	-0.075	-0.381	-0.01
										-0.38	-0.001	-0.38	-0.003	-0.38	-0.024	-0.38	-0.027		-0.38	-0.03	-0.38	-0.015	-0.38	0.7	-0.38	0.669	2.5	0.243	2.5	-1.228		-0.38	-0.093	-0.38	-0.013
										-0.379	-0.002	-0.379	-0.004	-0.379	-0.03	-0.379	-0.033		-0.379	-0.037	-0.379	-0.018	-0.379	0.852	-0.379	0.812	2.6	0.189	2.6	-1.198		-0.379	-0.114	-0.379	-0.016
										-0.378	-0.003	-0.378	-0.005	-0.378	-0.037	-0.378	-0.04		-0.378	-0.045	-0.378	-0.022	-0.378	1.026	-0.378	0.976	2.7	0.218	2.7	-1.257		-0.378	-0.138	-0.378	-0.02
										-0.378	-0.004	-0.378	-0.006	-0.378	-0.044	-0.378	-0.048		-0.378	-0.055	-0.378	-0.026	-0.378	1.224	-0.378	1.163	2.8	0.243	2.8	-1.255		-0.378	-0.166	-0.378	-0.024
										-0.377	-0.006	-0.377	-0.007	-0.377	-0.053	-0.377	-0.058		-0.377	-0.066	-0.377	-0.031	-0.377	1.447	-0.377	1.373	2.9	0.241	2.9	-1.341		-0.377	-0.198	-0.377	-0.028
										-0.376	-0.008	-0.376	-0.009	-0.376	-0.064	-0.376	-0.068		-0.376	-0.078	-0.376	-0.037	-0.376	1.698	-0.376	1.609	3	0.241	3	-1.36		-0.376	-0.234	-0.376	-0.034
										-0.375	-0.011	-0.375	-0.011	-0.375	-0.075	-0.375	-0.08		-0.375	-0.092	-0.375	-0.043	-0.375	1.978	-0.375	1.872	3.1	0.321	3.1	-1.41		-0.375	-0.275	-0.375	-0.04
										-0.374	-0.014	-0.374	-0.013	-0.374	-0.088	-0.374	-0.093		-0.374	-0.108	-0.374	-0.05	-0.374	2.288	-0.374	2.164	3.2	0.208	3.2	-1.474		-0.374	-0.32	-0.374	-0.046
										-0.374	-0.017	-0.374	-0.015	-0.374	-0.103	-0.374	-0.108		-0.374	-0.126	-0.374	-0.058	-0.374	2.631	-0.374	2.485	3.3	0.372	3.3	-1.484		-0.374	-0.371	-0.374	-0.053
										-0.373	-0.021	-0.373	-0.018	-0.373	-0.119	-0.373	-0.124		-0.373	-0.145	-0.373	-0.067	-0.373	3.007	-0.373	2.838	3.4	0.296	3.4	-1.509		-0.373	-0.427	-0.373	-0.061
										-0.372	-0.025	-0.372	-0.021	-0.372	-0.137	-0.372	-0.142		-0.372	-0.167	-0.372	-0.076	-0.372	3.419	-0.372	3.223	3.5	0.318	3.5	-1.51		-0.372	-0.488	-0.372	-0.07
										-0.371	-0.03	-0.371	-0.024	-0.371	-0.157	-0.371	-0.161		-0.371	-0.191	-0.371	-0.087	-0.371	3.867	-0.371	3.641	3.6	0.319	3.6	-1.542		-0.371	-0.556	-0.371	-0.079
										-0.37	-0.035	-0.37	-0.028	-0.37	-0.179	-0.37	-0.183		-0.37	-0.217	-0.37	-0.098	-0.37	4.352	-0.37	4.095	3.7	0.324	3.7	-1.522		-0.37	-0.629	-0.37	-0.089
										-0.37	-0.041	-0.37	-0.032	-0.37	-0.203	-0.37	-0.206		-0.37	-0.245	-0.37	-0.11	-0.37	4.877	-0.37	4.585	3.8	0.298	3.8	-1.557		-0.37	-0.709	-0.37	-0.1
										-0.369	-0.047	-0.369	-0.037	-0.369	-0.228	-0.369	-0.231		-0.369	-0.276	-0.369	-0.124	-0.369	5.442	-0.369	5.113	3.9	0.308	3.9	-1.564		-0.369	-0.795	-0.369	-0.112
										-0.368	-0.054	-0.368	-0.042	-0.368	-0.256	-0.368	-0.258		-0.368	-0.309	-0.368	-0.138	-0.368	6.049	-0.368	5.678	4	0.365	4	-1.645		-0.368	-0.888	-0.368	-0.125
										-0.367	-0.062	-0.367	-0.048	-0.367	-0.286	-0.367	-0.288		-0.367	-0.345	-0.367	-0.153	-0.367	6.697	-0.367	6.282	4.1	0.425	4.1	-1.654		-0.367	-0.987	-0.367	-0.138
										-0.366	-0.07	-0.366	-0.054	-0.366	-0.319	-0.366	-0.319		-0.366	-0.383	-0.366	-0.17	-0.366	7.389	-0.366	6.927	4.2	0.435	4.2	-1.657		-0.366	-1.094	-0.366	-0.153
										-0.366	-0.079	-0.366	-0.06	-0.366	-0.353	-0.366	-0.352		-0.366	-0.424	-0.366	-0.187	-0.366	8.125	-0.366	7.612	4.3	0.421	4.3	-1.676		-0.366	-1.208	-0.366	-0.168
										-0.365	-0.088	-0.365	-0.068	-0.365	-0.39	-0.365	-0.388		-0.365	-0.468	-0.365	-0.206	-0.365	8.906	-0.365	8.339	4.4	0.441	4.4	-1.731		-0.365	-1.329	-0.365	-0.184
										-0.364	-0.098	-0.364	-0.075	-0.364	-0.43	-0.364	-0.426		-0.364	-0.514	-0.364	-0.226	-0.364	9.733	-0.364	9.107	4.5	0.373	4.5	-1.762		-0.364	-1.457	-0.364	-0.201
										-0.363	-0.109	-0.363	-0.084	-0.363	-0.472	-0.363	-0.466		-0.363	-0.564	-0.363	-0.247	-0.363	10.605	-0.363	9.919	4.6	0.454	4.6	-1.834		-0.363	-1.593	-0.363	-0.218
										-0.362	-0.121	-0.362	-0.093	-0.362	-0.516	-0.362	-0.508		-0.362	-0.616	-0.362	-0.269	-0.362	11.525	-0.362	10.773	4.7	0.415	4.7	-1.883		-0.362	-1.737	-0.362	-0.237
										-0.362	-0.133	-0.362	-0.102	-0.362	-0.563	-0.362	-0.553		-0.362	-0.67	-0.362	-0.292	-0.362	12.491	-0.362	11.67	4.8	0.398	4.8	-1.949		-0.362	-1.888	-0.362	-0.257
										-0.361	-0.146	-0.361	-0.112	-0.361	-0.612	-0.361	-0.6		-0.361	-0.728	-0.361	-0.316	-0.361	13.505	-0.361	12.612	4.9	0.391	4.9	-1.983		-0.361	-2.046	-0.361	-0.277
										-0.36	-0.16	-0.36	-0.123	-0.36	-0.664	-0.36	-0.649		-0.36	-0.788	-0.36	-0.342	-0.36	14.567	-0.36	13.597	5	0.356	5	-2.08		-0.36	-2.213	-0.36	-0.299
										-0.359	-0.175	-0.359	-0.134	-0.359	-0.719	-0.359	-0.701		-0.359	-0.852	-0.359	-0.369	-0.359	15.676	-0.359	14.626	5.1	0.412	5.1	-2.168		-0.359	-2.387	-0.359	-0.321
										-0.358	-0.19	-0.358	-0.146	-0.358	-0.776	-0.358	-0.755		-0.358	-0.918	-0.358	-0.396	-0.358	16.834	-0.358	15.7	5.2	0.533	5.2	-2.173		-0.358	-2.569	-0.358	-0.344
										-0.358	-0.206	-0.358	-0.158	-0.358	-0.835	-0.358	-0.812		-0.358	-0.987	-0.358	-0.425	-0.358	18.039	-0.358	16.818	5.3	0.428	5.3	-2.251		-0.358	-2.758	-0.358	-0.368
										-0.357	-0.223	-0.357	-0.171	-0.357	-0.898	-0.357	-0.87		-0.357	-1.059	-0.357	-0.456	-0.357	19.292	-0.357	17.98	5.4	0.381	5.4	-2.249		-0.357	-2.955	-0.357	-0.393
										-0.356	-0.241	-0.356	-0.185	-0.356	-0.963	-0.356	-0.932		-0.356	-1.134	-0.356	-0.487	-0.356	20.593	-0.356	19.185	5.5	0.405	5.5	-2.323		-0.356	-3.16	-0.356	-0.419
										-0.355	-0.259	-0.355	-0.2	-0.355	-1.03	-0.355	-0.995		-0.355	-1.211	-0.355	-0.52	-0.355	21.942	-0.355	20.435	5.6	0.456	5.6	-2.38		-0.355	-3.373	-0.355	-0.445
										-0.354	-0.278	-0.354	-0.214	-0.354	-1.1	-0.354	-1.061		-0.354	-1.291	-0.354	-0.553	-0.354	23.338	-0.354	21.728	5.7	0.453	5.7	-2.449		-0.354	-3.593	-0.354	-0.473
										-0.354	-0.298	-0.354	-0.23	-0.354	-1.173	-0.354	-1.129		-0.354	-1.375	-0.354	-0.588	-0.354	24.781	-0.354	23.064	5.8	0.497	5.8	-2.457		-0.354	-3.82	-0.354	-0.501
										-0.353	-0.319	-0.353	-0.246	-0.353	-1.248	-0.353	-1.2		-0.353	-1.46	-0.353	-0.624	-0.353	26.27	-0.353	24.443	5.9	0.531	5.9	-2.521		-0.353	-4.055	-0.353	-0.53
										-0.352	-0.34	-0.352	-0.263	-0.352	-1.326	-0.352	-1.272		-0.352	-1.549	-0.352	-0.661	-0.352	27.805	-0.352	25.864	6	0.502	6	-2.511		-0.352	-4.297	-0.352	-0.56
										-0.351	-0.362	-0.351	-0.28	-0.351	-1.406	-0.351	-1.347		-0.351	-1.64	-0.351	-0.699	-0.351	29.386	-0.351	27.327	6.1	0.483	6.1	-2.681		-0.351	-4.546	-0.351	-0.591
										-0.35	-0.385	-0.35	-0.298	-0.35	-1.488	-0.35	-1.425		-0.35	-1.734	-0.35	-0.738	-0.35	31.011	-0.35	28.831	6.2	0.433	6.2	-2.746		-0.35	-4.802	-0.35	-0.622
										-0.35	-0.409	-0.35	-0.316	-0.35	-1.573	-0.35	-1.504		-0.35	-1.83	-0.35	-0.779	-0.35	32.681	-0.35	30.375	6.3	0.505	6.3	-2.717		-0.35	-5.065	-0.35	-0.655
										-0.349	-0.434	-0.349	-0.335	-0.349	-1.661	-0.349	-1.585		-0.349	-1.929	-0.349	-0.82	-0.349	34.394	-0.349	31.96	6.4	0.485	6.4	-2.765		-0.349	-5.335	-0.349	-0.688
										-0.348	-0.459	-0.348	-0.355	-0.348	-1.75	-0.348	-1.669		-0.348	-2.03	-0.348	-0.862	-0.348	36.149	-0.348	33.583	6.5	0.5	6.5	-2.803		-0.348	-5.611	-0.348	-0.721
										-0.347	-0.484	-0.347	-0.375	-0.347	-1.842	-0.347	-1.754		-0.347	-2.134	-0.347	-0.905	-0.347	37.946	-0.347	35.245	6.6	0.555	6.6	-2.886		-0.347	-5.894	-0.347	-0.756
										-0.346	-0.511	-0.346	-0.396	-0.346	-1.936	-0.346	-1.842		-0.346	-2.24	-0.346	-0.949	-0.346	39.784	-0.346	36.945	6.7	0.616	6.7	-2.837		-0.346	-6.183	-0.346	-0.791
										-0.346	-0.538	-0.346	-0.417	-0.346	-2.033	-0.346	-1.932		-0.346	-2.348	-0.346	-0.994	-0.346	41.662	-0.346	38.681	6.8	0.475	6.8	-3.002		-0.346	-6.478	-0.346	-0.827
										-0.345	-0.566	-0.345	-0.438	-0.345	-2.131	-0.345	-2.023		-0.345	-2.458	-0.345	-1.04	-0.345	43.578	-0.345	40.452	6.9	0.498	6.9	-2.956		-0.345	-6.779	-0.345	-0.863
										-0.344	-0.594	-0.344	-0.46	-0.344	-2.232	-0.344	-2.116		-0.344	-2.571	-0.344	-1.087	-0.344	45.533	-0.344	42.259	7	0.58	7	-2.449		-0.344	-7.085	-0.344	-0.9
										-0.343	-0.623	-0.343	-0.483	-0.343	-2.334	-0.343	-2.211		-0.343	-2.685	-0.343	-1.135	-0.343	47.524	-0.343	44.099	7.1	2.808	7.1	10.521		-0.343	-7.398	-0.343	-0.938
										-0.342	-0.653	-0.342	-0.506	-0.342	-2.438	-0.342	-2.307		-0.342	-2.802	-0.342	-1.183	-0.342	49.551	-0.342	45.972	7.2	19.548	7.2	33.164		-0.342	-7.715	-0.342	-0.976
										-0.342	-0.683	-0.342	-0.529	-0.342	-2.545	-0.342	-2.406		-0.342	-2.92	-0.342	-1.232	-0.342	51.613	-0.342	47.877	7.3	45.431	7.3	50.906		-0.342	-8.037	-0.342	-1.015
										-0.341	-0.714	-0.341	-0.553	-0.341	-2.653	-0.341	-2.505		-0.341	-3.041	-0.341	-1.282	-0.341	53.708	-0.341	49.813	7.4	68.27	7.4	61.458		-0.341	-8.365	-0.341	-1.054
										-0.34	-0.745	-0.34	-0.577	-0.34	-2.762	-0.34	-2.607		-0.34	-3.162	-0.34	-1.333	-0.34	55.835	-0.34	51.778	7.5	84.191	7.5	67.122		-0.34	-8.697	-0.34	-1.094
										-0.339	-0.777	-0.339	-0.602	-0.339	-2.874	-0.339	-2.71		-0.339	-3.286	-0.339	-1.384	-0.339	57.994	-0.339	53.772	7.6	94.4	7.6	70.121		-0.339	-9.033	-0.339	-1.135
										-0.338	-0.81	-0.338	-0.626	-0.338	-2.987	-0.338	-2.814		-0.338	-3.411	-0.338	-1.436	-0.338	60.182	-0.338	55.793	7.7	100.792	7.7	72.048		-0.338	-9.374	-0.338	-1.175
										-0.338	-0.842	-0.338	-0.652	-0.338	-3.102	-0.338	-2.919		-0.338	-3.538	-0.338	-1.489	-0.338	62.399	-0.338	57.84	7.8	105.083	7.8	73.375		-0.338	-9.719	-0.338	-1.217
										-0.337	-0.876	-0.337	-0.677	-0.337	-3.218	-0.337	-3.026		-0.337	-3.666	-0.337	-1.542	-0.337	64.643	-0.337	59.913	7.9	107.877	7.9	74.4		-0.337	-10.067	-0.337	-1.258
										-0.336	-0.909	-0.336	-0.703	-0.336	-3.335	-0.336	-3.133		-0.336	-3.795	-0.336	-1.595	-0.336	66.913	-0.336	62.009	8	110.056	8	75.142		-0.336	-10.419	-0.336	-1.301
										-0.335	-0.943	-0.335	-0.729	-0.335	-3.454	-0.335	-3.242		-0.335	-3.926	-0.335	-1.65	-0.335	69.208	-0.335	64.128	8.1	111.711	8.1	75.798		-0.335	-10.774	-0.335	-1.343
										-0.334	-0.978	-0.334	-0.755	-0.334	-3.574	-0.334	-3.352		-0.334	-4.057	-0.334	-1.704	-0.334	71.526	-0.334	66.269	8.2	112.975	8.2	76.431		-0.334	-11.133	-0.334	-1.386
										-0.334	-1.013	-0.334	-0.781	-0.334	-3.695	-0.334	-3.463		-0.334	-4.19	-0.334	-1.759	-0.334	73.867	-0.334	68.43	8.3	114.149	8.3	76.938		-0.334	-11.494	-0.334	-1.429
										-0.333	-1.048	-0.333	-0.808	-0.333	-3.817	-0.333	-3.575		-0.333	-4.324	-0.333	-1.815	-0.333	76.228	-0.333	70.61	8.4	115.54	8.4	77.462		-0.333	-11.858	-0.333	-1.473
										-0.332	-1.084	-0.332	-0.835	-0.332	-3.94	-0.332	-3.688		-0.332	-4.458	-0.332	-1.87	-0.332	78.609	-0.332	72.808	8.5	116.249	8.5	77.837		-0.332	-12.224	-0.332	-1.517
										-0.331	-1.119	-0.331	-0.862	-0.331	-4.064	-0.331	-3.801		-0.331	-4.594	-0.331	-1.927	-0.331	81.008	-0.331	75.023	8.6	117.099	8.6	78.271		-0.331	-12.593	-0.331	-1.561
										-0.33	-1.156	-0.33	-0.889	-0.33	-4.189	-0.33	-3.915		-0.33	-4.73	-0.33	-1.983	-0.33	83.424	-0.33	77.253	8.7	117.828	8.7	78.58		-0.33	-12.963	-0.33	-1.605
										-0.33	-1.192	-0.33	-0.916	-0.33	-4.315	-0.33	-4.03		-0.33	-4.866	-0.33	-2.04	-0.33	85.856	-0.33	79.498	8.8	118.63	8.8	78.869		-0.33	-13.335	-0.33	-1.65
										-0.329	-1.229	-0.329	-0.944	-0.329	-4.441	-0.329	-4.145		-0.329	-5.004	-0.329	-2.096	-0.329	88.302	-0.329	81.756	8.9	119.339	8.9	79.326		-0.329	-13.709	-0.329	-1.694
										-0.328	-1.265	-0.328	-0.971	-0.328	-4.568	-0.328	-4.261		-0.328	-5.141	-0.328	-2.154	-0.328	90.761	-0.328	84.026	9	120.015	9	79.691		-0.328	-14.084	-0.328	-1.739
										-0.327	-1.302	-0.327	-0.999	-0.327	-4.696	-0.327	-4.377		-0.327	-5.279	-0.327	-2.211	-0.327	93.232	-0.327	86.307	9.1	120.71	9.1	79.764		-0.327	-14.46	-0.327	-1.784
										-0.326	-1.34	-0.326	-1.026	-0.326	-4.824	-0.326	-4.493		-0.326	-5.418	-0.326	-2.268	-0.326	95.714	-0.326	88.597	9.2	121.089	9.2	80.082		-0.326	-14.837	-0.326	-1.83
										-0.326	-1.377	-0.326	-1.054	-0.326	-4.952	-0.326	-4.61		-0.326	-5.556	-0.326	-2.326	-0.326	98.205	-0.326	90.896	9.3	121.763	9.3	80.292		-0.326	-15.214	-0.326	-1.875
										-0.325	-1.414	-0.325	-1.081	-0.325	-5.081	-0.325	-4.727		-0.325	-5.695	-0.325	-2.383	-0.325	100.703	-0.325	93.202	9.4	122.298	9.4	80.599		-0.325	-15.592	-0.325	-1.92
										-0.324	-1.452	-0.324	-1.109	-0.324	-5.21	-0.324	-4.844		-0.324	-5.833	-0.324	-2.441	-0.324	103.209	-0.324	95.515	9.5	122.814	9.5	80.761		-0.324	-15.971	-0.324	-1.966
										-0.323	-1.49	-0.323	-1.136	-0.323	-5.339	-0.323	-4.961		-0.323	-5.972	-0.323	-2.498	-0.323	105.72	-0.323	97.833	9.6	123.364	9.6	81.026		-0.323	-16.349	-0.323	-2.011
										-0.322	-1.527	-0.322	-1.164	-0.322	-5.468	-0.322	-5.078		-0.322	-6.111	-0.322	-2.556	-0.322	108.236	-0.322	100.155	9.7	123.96	9.7	81.309		-0.322	-16.727	-0.322	-2.057
										-0.322	-1.565	-0.322	-1.191	-0.322	-5.598	-0.322	-5.196		-0.322	-6.249	-0.322	-2.613	-0.322	110.755	-0.322	102.48	9.8	124.343	9.8	81.464		-0.322	-17.105	-0.322	-2.102
										-0.321	-1.603	-0.321	-1.219	-0.321	-5.727	-0.321	-5.313		-0.321	-6.387	-0.321	-2.67	-0.321	113.276	-0.321	104.807	9.9	124.814	9.9	81.696		-0.321	-17.482	-0.321	-2.148
										-0.32	-1.641	-0.32	-1.246	-0.32	-5.856	-0.32	-5.43		-0.32	-6.525	-0.32	-2.728	-0.32	115.799	-0.32	107.135	10	125.265	10	81.976		-0.32	-17.858	-0.32	-2.193
										-0.319	-1.679	-0.319	-1.273	-0.319	-5.985	-0.319	-5.546		-0.319	-6.662	-0.319	-2.785	-0.319	118.321	-0.319	109.463	10.1	125.767	10.1	82.176		-0.319	-18.234	-0.319	-2.239
										-0.318	-1.716	-0.318	-1.3	-0.318	-6.114	-0.318	-5.663		-0.318	-6.799	-0.318	-2.842	-0.318	120.842	-0.318	111.79	10.2	126.228	10.2	82.344		-0.318	-18.608	-0.318	-2.284
										-0.318	-1.754	-0.318	-1.327	-0.318	-6.243	-0.318	-5.779		-0.318	-6.935	-0.318	-2.898	-0.318	123.36	-0.318	114.114	10.3	126.61	10.3	82.569		-0.318	-18.981	-0.318	-2.329
										-0.317	-1.792	-0.317	-1.354	-0.317	-6.371	-0.317	-5.895		-0.317	-7.071	-0.317	-2.955	-0.317	125.876	-0.317	116.436	10.4	127.062	10.4	82.782		-0.317	-19.353	-0.317	-2.375
										-0.316	-1.829	-0.316	-1.381	-0.316	-6.499	-0.316	-6.01		-0.316	-7.206	-0.316	-3.011	-0.316	128.387	-0.316	118.754	10.5	127.588	10.5	82.967		-0.316	-19.723	-0.316	-2.42
										-0.315	-1.866	-0.315	-1.407	-0.315	-6.626	-0.315	-6.125		-0.315	-7.341	-0.315	-3.067	-0.315	130.893	-0.315	121.067	10.6	127.758	10.6	83.166		-0.315	-20.091	-0.315	-2.465
										-0.314	-1.904	-0.314	-1.433	-0.314	-6.753	-0.314	-6.239		-0.314	-7.474	-0.314	-3.123	-0.314	133.393	-0.314	123.375	10.7	128.224	10.7	83.384		-0.314	-20.457	-0.314	-2.509
										-0.314	-1.941	-0.314	-1.459	-0.314	-6.879	-0.314	-6.353		-0.314	-7.607	-0.314	-3.178	-0.314	135.886	-0.314	125.676	10.8	128.529	10.8	83.611		-0.314	-20.821	-0.314	-2.554
										-0.313	-1.978	-0.313	-1.485	-0.313	-7.005	-0.313	-6.466		-0.313	-7.739	-0.313	-3.233	-0.313	138.371	-0.313	127.97	10.9	128.899	10.9	83.73		-0.313	-21.183	-0.313	-2.598
										-0.312	-2.015	-0.312	-1.511	-0.312	-7.13	-0.312	-6.579		-0.312	-7.87	-0.312	-3.288	-0.312	140.847	-0.312	130.255	11	129.276	11	83.914		-0.312	-21.543	-0.312	-2.643
										-0.311	-2.051	-0.311	-1.536	-0.311	-7.255	-0.311	-6.691		-0.311	-7.999	-0.311	-3.343	-0.311	143.313	-0.311	132.532	11.1	129.665	11.1	84.173		-0.311	-21.9	-0.311	-2.687
										-0.31	-2.087	-0.31	-1.562	-0.31	-7.378	-0.31	-6.802		-0.31	-8.128	-0.31	-3.397	-0.31	145.769	-0.31	134.799	11.2	129.937	11.2	84.287		-0.31	-22.254	-0.31	-2.73
										-0.31	-2.124	-0.31	-1.586	-0.31	-7.501	-0.31	-6.912		-0.31	-8.256	-0.31	-3.45	-0.31	148.213	-0.31	137.056	11.3	130.231	11.3	84.454		-0.31	-22.606	-0.31	-2.774
										-0.309	-2.159	-0.309	-1.611	-0.309	-7.623	-0.309	-7.021		-0.309	-8.383	-0.309	-3.503	-0.309	150.646	-0.309	139.302	11.4	130.602	11.4	84.605		-0.309	-22.954	-0.309	-2.817
										-0.308	-2.195	-0.308	-1.636	-0.308	-7.744	-0.308	-7.13		-0.308	-8.508	-0.308	-3.556	-0.308	153.066	-0.308	141.536	11.5	130.847	11.5	84.644		-0.308	-23.3	-0.308	-2.86
										-0.307	-2.23	-0.307	-1.66	-0.307	-7.864	-0.307	-7.238		-0.307	-8.632	-0.307	-3.608	-0.307	155.472	-0.307	143.759	11.6	131.147	11.6	84.654		-0.307	-23.643	-0.307	-2.903
										-0.306	-2.266	-0.306	-1.684	-0.306	-7.984	-0.306	-7.344		-0.306	-8.755	-0.306	-3.66	-0.306	157.865	-0.306	145.968	11.7	131.545	11.7	84.749		-0.306	-23.982	-0.306	-2.946
										-0.306	-2.3	-0.306	-1.707	-0.306	-8.102	-0.306	-7.45		-0.306	-8.877	-0.306	-3.711	-0.306	160.243	-0.306	148.163	11.8	131.823	11.8	84.952		-0.306	-24.318	-0.306	-2.988
										-0.305	-2.335	-0.305	-1.731	-0.305	-8.219	-0.305	-7.555		-0.305	-8.997	-0.305	-3.762	-0.305	162.605	-0.305	150.345	11.9	132.11	11.9	85.056		-0.305	-24.651	-0.305	-3.03
										-0.304	-2.369	-0.304	-1.754	-0.304	-8.335	-0.304	-7.659		-0.304	-9.116	-0.304	-3.812	-0.304	164.952	-0.304	152.512	12	132.413	12	85.162		-0.304	-24.981	-0.304	-3.072
										-0.303	-2.403	-0.303	-1.777	-0.303	-8.45	-0.303	-7.761		-0.303	-9.233	-0.303	-3.862	-0.303	167.282	-0.303	154.664	12.1	132.772	12.1	85.289		-0.303	-25.306	-0.303	-3.113
										-0.302	-2.437	-0.302	-1.799	-0.302	-8.564	-0.302	-7.863		-0.302	-9.35	-0.302	-3.911	-0.302	169.595	-0.302	156.801	12.2	132.921	12.2	85.48		-0.302	-25.628	-0.302	-3.154
										-0.302	-2.47	-0.302	-1.821	-0.302	-8.677	-0.302	-7.964		-0.302	-9.464	-0.302	-3.96	-0.302	171.891	-0.302	158.922	12.3	133.207	12.3	85.53		-0.302	-25.947	-0.302	-3.195
										-0.301	-2.503	-0.301	-1.843	-0.301	-8.789	-0.301	-8.063		-0.301	-9.577	-0.301	-4.008	-0.301	174.169	-0.301	161.026	12.4	133.539	12.4	85.65		-0.301	-26.262	-0.301	-3.235
										-0.3	-2.536	-0.3	-1.865	-0.3	-8.899	-0.3	-8.161		-0.3	-9.689	-0.3	-4.055	-0.3	176.429	-0.3	163.114	12.5	133.736	12.5	85.778		-0.3	-26.572	-0.3	-3.275
										-0.299	-2.568	-0.299	-1.886	-0.299	-9.008	-0.299	-8.259		-0.299	-9.799	-0.299	-4.102	-0.299	178.671	-0.299	165.185	12.6	134.047	12.6	85.899		-0.299	-26.879	-0.299	-3.315
										-0.298	-2.6	-0.298	-1.907	-0.298	-9.116	-0.298	-8.354		-0.298	-9.908	-0.298	-4.149	-0.298	180.893	-0.298	167.238	12.7	134.299	12.7	85.955		-0.298	-27.182	-0.298	-3.355
										-0.298	-2.631	-0.298	-1.927	-0.298	-9.223	-0.298	-8.449		-0.298	-10.015	-0.298	-4.194	-0.298	183.096	-0.298	169.274	12.8	134.646	12.8	86.05		-0.298	-27.482	-0.298	-3.394
										-0.297	-2.662	-0.297	-1.948	-0.297	-9.328	-0.297	-8.543		-0.297	-10.12	-0.297	-4.239	-0.297	185.279	-0.297	171.291	12.9	134.722	12.9	86.108		-0.297	-27.777	-0.297	-3.432
										-0.296	-2.693	-0.296	-1.968	-0.296	-9.432	-0.296	-8.635		-0.296	-10.224	-0.296	-4.284	-0.296	187.442	-0.296	173.291	13	134.984	13	86.12		-0.296	-28.068	-0.296	-3.471
										-0.295	-2.723	-0.295	-1.987	-0.295	-9.535	-0.295	-8.726		-0.295	-10.326	-0.295	-4.328	-0.295	189.585	-0.295	175.272	13.1	135.149	13.1	86.36		-0.295	-28.355	-0.295	-3.509
										-0.294	-2.753	-0.294	-2.007	-0.294	-9.637	-0.294	-8.816		-0.294	-10.427	-0.294	-4.371	-0.294	191.708	-0.294	177.234	13.2	135.414	13.2	86.342		-0.294	-28.638	-0.294	-3.547
										-0.294	-2.783	-0.294	-2.026	-0.294	-9.737	-0.294	-8.905		-0.294	-10.526	-0.294	-4.414	-0.294	193.81	-0.294	179.177	13.3	135.744	13.3	86.399		-0.294	-28.916	-0.294	-3.584
										-0.293	-2.812	-0.293	-2.044	-0.293	-9.835	-0.293	-8.992		-0.293	-10.623	-0.293	-4.456	-0.293	195.891	-0.293	181.101	13.4	135.902	13.4	86.427		-0.293	-29.191	-0.293	-3.621
										-0.292	-2.841	-0.292	-2.063	-0.292	-9.933	-0.292	-9.079		-0.292	-10.719	-0.292	-4.497	-0.292	197.951	-0.292	183.006	13.5	136.188	13.5	86.607		-0.292	-29.461	-0.292	-3.658
										-0.291	-2.869	-0.291	-2.081	-0.291	-10.029	-0.291	-9.163		-0.291	-10.813	-0.291	-4.538	-0.291	199.99	-0.291	184.892	13.6	136.24	13.6	86.738		-0.291	-29.728	-0.291	-3.694
										-0.29	-2.897	-0.29	-2.098	-0.29	-10.123	-0.29	-9.247		-0.29	-10.906	-0.29	-4.578	-0.29	202.008	-0.29	186.758	13.7	136.579	13.7	86.768		-0.29	-29.99	-0.29	-3.73
										-0.29	-2.925	-0.29	-2.116	-0.29	-10.217	-0.29	-9.329		-0.29	-10.997	-0.29	-4.617	-0.29	204.004	-0.29	188.604	13.8	136.731	13.8	86.785		-0.29	-30.248	-0.29	-3.765
										-0.289	-2.952	-0.289	-2.133	-0.289	-10.309	-0.289	-9.411		-0.289	-11.086	-0.289	-4.656	-0.289	205.979	-0.289	190.431	13.9	136.966	13.9	86.902		-0.289	-30.502	-0.289	-3.8
										-0.288	-2.978	-0.288	-2.149	-0.288	-10.399	-0.288	-9.49		-0.288	-11.173	-0.288	-4.694	-0.288	207.932	-0.288	192.239	14	137.139	14	86.983		-0.288	-30.751	-0.288	-3.835
										-0.287	-3.005	-0.287	-2.166	-0.287	-10.488	-0.287	-9.569		-0.287	-11.259	-0.287	-4.732	-0.287	209.864	-0.287	194.026	14.1	137.366	14.1	87.048		-0.287	-30.997	-0.287	-3.87
										-0.286	-3.031	-0.286	-2.182	-0.286	-10.576	-0.286	-9.646		-0.286	-11.344	-0.286	-4.768	-0.286	211.774	-0.286	195.794	14.2	137.579	14.2	87.121		-0.286	-31.238	-0.286	-3.904
										-0.286	-3.056	-0.286	-2.197	-0.286	-10.662	-0.286	-9.722		-0.286	-11.426	-0.286	-4.805	-0.286	213.663	-0.286	197.542	14.3	137.838	14.3	87.172		-0.286	-31.475	-0.286	-3.937
										-0.285	-3.081	-0.285	-2.213	-0.285	-10.747	-0.285	-9.797		-0.285	-11.507	-0.285	-4.84	-0.285	215.53	-0.285	199.271	14.4	137.998	14.4	87.256		-0.285	-31.708	-0.285	-3.971
										-0.284	-3.105	-0.284	-2.228	-0.284	-10.83	-0.284	-9.87		-0.284	-11.586	-0.284	-4.875	-0.284	217.376	-0.284	200.98	14.5	138.169	14.5	87.271		-0.284	-31.937	-0.284	-4.003
										-0.283	-3.129	-0.283	-2.242	-0.283	-10.912	-0.283	-9.943		-0.283	-11.664	-0.283	-4.91	-0.283	219.2	-0.283	202.669	14.6	138.383	14.6	87.403		-0.283	-32.161	-0.283	-4.036
										-0.282	-3.153	-0.282	-2.257	-0.282	-10.993	-0.282	-10.013		-0.282	-11.74	-0.282	-4.943	-0.282	221.003	-0.282	204.339	14.7	138.58	14.7	87.385		-0.282	-32.382	-0.282	-4.068
										-0.282	-3.176	-0.282	-2.271	-0.282	-11.072	-0.282	-10.083		-0.282	-11.815	-0.282	-4.976	-0.282	222.784	-0.282	205.989	14.8	138.81	14.8	87.556		-0.282	-32.598	-0.282	-4.1
										-0.281	-3.199	-0.281	-2.285	-0.281	-11.15	-0.281	-10.152		-0.281	-11.888	-0.281	-5.009	-0.281	224.545	-0.281	207.62	14.9	138.998	14.9	87.621		-0.281	-32.811	-0.281	-4.132
										-0.28	-3.222	-0.28	-2.298	-0.28	-11.227	-0.28	-10.219		-0.28	-11.959	-0.28	-5.041	-0.28	226.284	-0.28	209.232	15	139.206	15	87.657		-0.28	-33.019	-0.28	-4.163
										-0.279	-3.244	-0.279	-2.311	-0.279	-11.302	-0.279	-10.285		-0.279	-12.029	-0.279	-5.072	-0.279	228.003	-0.279	210.824	15.1	139.316	15.1	87.695		-0.279	-33.224	-0.279	-4.193
										-0.278	-3.265	-0.278	-2.324	-0.278	-11.376	-0.278	-10.349		-0.278	-12.097	-0.278	-5.102	-0.278	229.7	-0.278	212.398	15.2	137.597	15.2	86.508		-0.278	-33.424	-0.278	-4.224
										-0.278	-3.287	-0.278	-2.336	-0.278	-11.448	-0.278	-10.413		-0.278	-12.164	-0.278	-5.132	-0.278	231.378	-0.278	213.953	15.3	138.531	15.3	89.89		-0.278	-33.621	-0.278	-4.254
										-0.277	-3.307	-0.277	-2.349	-0.277	-11.52	-0.277	-10.475		-0.277	-12.229	-0.277	-5.162	-0.277	233.034	-0.277	215.489	15.4	140.674	15.4	89.508		-0.277	-33.814	-0.277	-4.283
										-0.276	-3.328	-0.276	-2.361	-0.276	-11.589	-0.276	-10.536		-0.276	-12.292	-0.276	-5.191	-0.276	234.67	-0.276	217.007	15.5	141.612	15.5	89.393		-0.276	-34.003	-0.276	-4.313
										-0.275	-3.348	-0.275	-2.372	-0.275	-11.658	-0.275	-10.596		-0.275	-12.354	-0.275	-5.219	-0.275	236.287	-0.275	218.506	15.6	142.194	15.6	89.236		-0.275	-34.188	-0.275	-4.342
										-0.274	-3.367	-0.274	-2.383	-0.274	-11.725	-0.274	-10.655		-0.274	-12.415	-0.274	-5.246	-0.274	237.883	-0.274	219.987	15.7	142.148	15.7	89.164		-0.274	-34.369	-0.274	-4.371
										-0.274	-3.386	-0.274	-2.394	-0.274	-11.791	-0.274	-10.712		-0.274	-12.474	-0.274	-5.273	-0.274	239.46	-0.274	221.451	15.8	142.184	15.8	89.153		-0.274	-34.547	-0.274	-4.399
										-0.273	-3.405	-0.273	-2.405	-0.273	-11.856	-0.273	-10.769		-0.273	-12.532	-0.273	-5.3	-0.273	241.017	-0.273	222.896	15.9	142.488	15.9	89.203		-0.273	-34.721	-0.273	-4.427
										-0.272	-3.424	-0.272	-2.415	-0.272	-11.919	-0.272	-10.824		-0.272	-12.588	-0.272	-5.325	-0.272	242.555	-0.272	224.324	16	142.593	16	89.183		-0.272	-34.891	-0.272	-4.455
										-0.271	-3.442	-0.271	-2.425	-0.271	-11.981	-0.271	-10.878		-0.271	-12.643	-0.271	-5.351	-0.271	244.074	-0.271	225.735	16.1	142.565	16.1	89.16		-0.271	-35.057	-0.271	-4.482
										-0.27	-3.459	-0.27	-2.435	-0.27	-12.042	-0.27	-10.931		-0.27	-12.696	-0.27	-5.375	-0.27	245.575	-0.27	227.128	16.2	142.721	16.2	89.232		-0.27	-35.22	-0.27	-4.509
										-0.27	-3.477	-0.27	-2.445	-0.27	-12.102	-0.27	-10.983		-0.27	-12.748	-0.27	-5.399	-0.27	247.056	-0.27	228.505	16.3	142.919	16.3	89.365		-0.27	-35.38	-0.27	-4.536
										-0.269	-3.494	-0.269	-2.454	-0.269	-12.16	-0.269	-11.034		-0.269	-12.799	-0.269	-5.423	-0.269	248.52	-0.269	229.865	16.4	142.913	16.4	89.154		-0.269	-35.536	-0.269	-4.562
										-0.268	-3.51	-0.268	-2.463	-0.268	-12.217	-0.268	-11.084		-0.268	-12.848	-0.268	-5.446	-0.268	249.966	-0.268	231.209	16.5	128.481	16.5	73.717		-0.268	-35.689	-0.268	-4.588
										-0.267	-3.526	-0.267	-2.472	-0.267	-12.273	-0.267	-11.133		-0.267	-12.896	-0.267	-5.468	-0.267	251.393	-0.267	232.537	16.6	97.837	16.6	50.68		-0.267	-35.838	-0.267	-4.614
										-0.266	-3.542	-0.266	-2.48	-0.266	-12.328	-0.266	-11.181		-0.266	-12.943	-0.266	-5.49	-0.266	252.804	-0.266	233.849	16.7	78.982	16.7	37.82		-0.266	-35.984	-0.266	-4.64
										-0.266	-3.558	-0.266	-2.488	-0.266	-12.382	-0.266	-11.228		-0.266	-12.988	-0.266	-5.511	-0.266	254.197	-0.266	235.145	16.8	68.371	16.8	30.985		-0.266	-36.126	-0.266	-4.665
										-0.265	-3.573	-0.265	-2.496	-0.265	-12.435	-0.265	-11.273		-0.265	-13.032	-0.265	-5.532	-0.265	255.574	-0.265	236.426	16.9	61.959	16.9	26.971		-0.265	-36.266	-0.265	-4.69
										-0.264	-3.588	-0.264	-2.504	-0.264	-12.486	-0.264	-11.318		-0.264	-13.075	-0.264	-5.553	-0.264	256.934	-0.264	237.692	17	57.606	17	24.381		-0.264	-36.402	-0.264	-4.715
										-0.263	-3.602	-0.263	-2.511	-0.263	-12.536	-0.263	-11.362		-0.263	-13.116	-0.263	-5.572	-0.263	258.277	-0.263	238.943	17.1	54.582	17.1	22.521		-0.263	-36.535	-0.263	-4.74
										-0.262	-3.616	-0.262	-2.518	-0.262	-12.586	-0.262	-11.405		-0.262	-13.156	-0.262	-5.592	-0.262	259.605	-0.262	240.18	17.2	52.214	17.2	21.287		-0.262	-36.665	-0.262	-4.764
										-0.262	-3.63	-0.262	-2.525	-0.262	-12.634	-0.262	-11.447		-0.262	-13.195	-0.262	-5.611	-0.262	260.917	-0.262	241.402	17.3	50.358	17.3	20.283		-0.262	-36.792	-0.262	-4.788
										-0.261	-3.643	-0.261	-2.532	-0.261	-12.681	-0.261	-11.488		-0.261	-13.233	-0.261	-5.629	-0.261	262.213	-0.261	242.611	17.4	48.867	17.4	19.329		-0.261	-36.916	-0.261	-4.811
										-0.26	-3.657	-0.26	-2.538	-0.26	-12.727	-0.26	-11.528		-0.26	-13.27	-0.26	-5.647	-0.26	263.495	-0.26	243.806	17.5	47.585	17.5	18.668		-0.26	-37.037	-0.26	-4.835
										-0.259	-3.669	-0.259	-2.545	-0.259	-12.772	-0.259	-11.567		-0.259	-13.305	-0.259	-5.664	-0.259	264.761	-0.259	244.987	17.6	46.439	17.6	17.98		-0.259	-37.155	-0.259	-4.858
										-0.258	-3.682	-0.258	-2.551	-0.258	-12.817	-0.258	-11.606		-0.258	-13.34	-0.258	-5.681	-0.258	266.013	-0.258	246.155	17.7	45.468	17.7	17.455		-0.258	-37.27	-0.258	-4.881
										-0.258	-3.694	-0.258	-2.557	-0.258	-12.86	-0.258	-11.643		-0.258	-13.373	-0.258	-5.698	-0.258	267.251	-0.258	247.311	17.8	44.604	17.8	16.906		-0.258	-37.382	-0.258	-4.904
										-0.257	-3.706	-0.257	-2.562	-0.257	-12.902	-0.257	-11.68		-0.257	-13.405	-0.257	-5.714	-0.257	268.475	-0.257	248.453	17.9	43.796	17.9	16.395		-0.257	-37.492	-0.257	-4.926
										-0.256	-3.718	-0.256	-2.568	-0.256	-12.943	-0.256	-11.716		-0.256	-13.436	-0.256	-5.729	-0.256	269.686	-0.256	249.584	18	43.06	18	16.039		-0.256	-37.599	-0.256	-4.948
										-0.255	-3.729	-0.255	-2.573	-0.255	-12.984	-0.255	-11.751		-0.255	-13.467	-0.255	-5.745	-0.255	270.883	-0.255	250.702	18.1	42.322	18.1	15.632		-0.255	-37.703	-0.255	-4.971
										-0.254	-3.74	-0.254	-2.578	-0.254	-13.023	-0.254	-11.785		-0.254	-13.496	-0.254	-5.759	-0.254	272.067	-0.254	251.809	18.2	41.727	18.2	15.232		-0.254	-37.805	-0.254	-4.992
										-0.254	-3.751	-0.254	-2.583	-0.254	-13.062	-0.254	-11.818		-0.254	-13.524	-0.254	-5.774	-0.254	273.239	-0.254	252.905	18.3	41.206	18.3	14.894		-0.254	-37.904	-0.254	-5.014
										-0.253	-3.762	-0.253	-2.587	-0.253	-13.099	-0.253	-11.851		-0.253	-13.551	-0.253	-5.788	-0.253	274.398	-0.253	253.989	18.4	40.545	18.4	14.531		-0.253	-38.001	-0.253	-5.035
										-0.252	-3.772	-0.252	-2.592	-0.252	-13.136	-0.252	-11.883		-0.252	-13.577	-0.252	-5.801	-0.252	275.545	-0.252	255.062	18.5	40.067	18.5	14.315		-0.252	-38.095	-0.252	-5.056
										-0.251	-3.782	-0.251	-2.596	-0.251	-13.172	-0.251	-11.914		-0.251	-13.602	-0.251	-5.815	-0.251	276.68	-0.251	256.125	18.6	39.605	18.6	14.005		-0.251	-38.187	-0.251	-5.077
										-0.25	-3.792	-0.25	-2.6	-0.25	-13.207	-0.25	-11.945		-0.25	-13.626	-0.25	-5.828	-0.25	277.804	-0.25	257.177	18.7	39.037	18.7	13.693		-0.25	-38.276	-0.25	-5.098
										-0.25	-3.802	-0.25	-2.604	-0.25	-13.242	-0.25	-11.974		-0.25	-13.65	-0.25	-5.84	-0.25	278.916	-0.25	258.219	18.8	38.666	18.8	13.356		-0.25	-38.363	-0.25	-5.119
										-0.249	-3.811	-0.249	-2.608	-0.249	-13.275	-0.249	-12.003		-0.249	-13.672	-0.249	-5.852	-0.249	280.017	-0.249	259.251	18.9	38.18	18.9	13.12		-0.249	-38.448	-0.249	-5.139
										-0.248	-3.82	-0.248	-2.612	-0.248	-13.308	-0.248	-12.032		-0.248	-13.694	-0.248	-5.864	-0.248	281.108	-0.248	260.274	19	37.794	19	12.912		-0.248	-38.53	-0.248	-5.159
										-0.247	-3.829	-0.247	-2.616	-0.247	-13.34	-0.247	-12.06		-0.247	-13.714	-0.247	-5.875	-0.247	282.189	-0.247	261.288	19.1	37.292	19.1	12.633		-0.247	-38.611	-0.247	-5.18
										-0.246	-3.838	-0.246	-2.619	-0.246	-13.372	-0.246	-12.087		-0.246	-13.734	-0.246	-5.886	-0.246	283.259	-0.246	262.292	19.2	36.962	19.2	12.385		-0.246	-38.689	-0.246	-5.199
										-0.246	-3.847	-0.246	-2.622	-0.246	-13.402	-0.246	-12.113		-0.246	-13.753	-0.246	-5.897	-0.246	284.319	-0.246	263.288	19.3	36.59	19.3	12.109		-0.246	-38.765	-0.246	-5.219
										-0.245	-3.855	-0.245	-2.626	-0.245	-13.432	-0.245	-12.139		-0.245	-13.772	-0.245	-5.907	-0.245	285.37	-0.245	264.275	19.4	36.261	19.4	11.946		-0.245	-38.839	-0.245	-5.239
										-0.244	-3.863	-0.244	-2.629	-0.244	-13.461	-0.244	-12.165		-0.244	-13.789	-0.244	-5.917	-0.244	286.412	-0.244	265.254	19.5	35.948	19.5	11.702		-0.244	-38.911	-0.244	-5.258
										-0.243	-3.871	-0.243	-2.632	-0.243	-13.49	-0.243	-12.189		-0.243	-13.806	-0.243	-5.927	-0.243	287.444	-0.243	266.224	19.6	35.596	19.6	11.468		-0.243	-38.98	-0.243	-5.278
										-0.242	-3.879	-0.242	-2.635	-0.242	-13.518	-0.242	-12.214		-0.242	-13.822	-0.242	-5.937	-0.242	288.468	-0.242	267.187	19.7	35.238	19.7	11.255		-0.242	-39.048	-0.242	-5.297
										-0.242	-3.886	-0.242	-2.637	-0.242	-13.545	-0.242	-12.237		-0.242	-13.837	-0.242	-5.946	-0.242	289.483	-0.242	268.143	19.8	34.946	19.8	11.102		-0.242	-39.114	-0.242	-5.316
										-0.241	-3.894	-0.241	-2.64	-0.241	-13.572	-0.241	-12.26		-0.241	-13.852	-0.241	-5.955	-0.241	290.49	-0.241	269.091	19.9	34.597	19.9	10.9		-0.241	-39.179	-0.241	-5.335
										-0.24	-3.901	-0.24	-2.643	-0.24	-13.598	-0.24	-12.283		-0.24	-13.865	-0.24	-5.963	-0.24	291.489	-0.24	270.031	20	34.347	20	10.692		-0.24	-39.241	-0.24	-5.354
										-0.239	-3.908	-0.239	-2.645	-0.239	-13.623	-0.239	-12.305		-0.239	-13.879	-0.239	-5.972	-0.239	292.48	-0.239	270.965	20.1	33.982	20.1	10.473		-0.239	-39.301	-0.239	-5.372
										-0.238	-3.914	-0.238	-2.647	-0.238	-13.648	-0.238	-12.327		-0.238	-13.891	-0.238	-5.98	-0.238	293.463	-0.238	271.893	20.2	33.676	20.2	10.345		-0.238	-39.36	-0.238	-5.391
										-0.238	-3.921	-0.238	-2.65	-0.238	-13.673	-0.238	-12.348		-0.238	-13.903	-0.238	-5.988	-0.238	294.439	-0.238	272.813	20.3	33.351	20.3	10.11		-0.238	-39.417	-0.238	-5.409
										-0.237	-3.927	-0.237	-2.652	-0.237	-13.696	-0.237	-12.368		-0.237	-13.914	-0.237	-5.995	-0.237	295.408	-0.237	273.728	20.4	33.222	20.4	9.927		-0.237	-39.472	-0.237	-5.428
										-0.236	-3.934	-0.236	-2.654	-0.236	-13.72	-0.236	-12.389		-0.236	-13.924	-0.236	-6.002	-0.236	296.371	-0.236	274.636	20.5	32.934	20.5	9.836		-0.236	-39.526	-0.236	-5.446
										-0.235	-3.94	-0.235	-2.656	-0.235	-13.742	-0.235	-12.408		-0.235	-13.934	-0.235	-6.009	-0.235	297.326	-0.235	275.539	20.6	32.611	20.6	9.608		-0.235	-39.578	-0.235	-5.464
										-0.234	-3.946	-0.234	-2.657	-0.234	-13.765	-0.234	-12.428		-0.234	-13.943	-0.234	-6.016	-0.234	298.275	-0.234	276.436	20.7	32.454	20.7	9.447		-0.234	-39.628	-0.234	-5.483
										-0.234	-3.951	-0.234	-2.659	-0.234	-13.786	-0.234	-12.446		-0.234	-13.952	-0.234	-6.023	-0.234	299.218	-0.234	277.327	20.8	32.174	20.8	9.257		-0.234	-39.677	-0.234	-5.501
										-0.233	-3.957	-0.233	-2.661	-0.233	-13.808	-0.233	-12.465		-0.233	-13.96	-0.233	-6.029	-0.233	300.155	-0.233	278.214	20.9	31.908	20.9	9.136		-0.233	-39.724	-0.233	-5.519
										-0.232	-3.962	-0.232	-2.662	-0.232	-13.828	-0.232	-12.483		-0.232	-13.967	-0.232	-6.035	-0.232	301.086	-0.232	279.095	21	31.735	21	8.95		-0.232	-39.77	-0.232	-5.537
										-0.231	-3.968	-0.231	-2.664	-0.231	-13.849	-0.231	-12.501		-0.231	-13.974	-0.231	-6.041	-0.231	302.011	-0.231	279.971	21.1	31.494	21.1	8.809		-0.231	-39.814	-0.231	-5.554
										-0.23	-3.973	-0.23	-2.665	-0.23	-13.869	-0.23	-12.518		-0.23	-13.981	-0.23	-6.047	-0.23	302.931	-0.23	280.843	21.2	31.259	21.2	8.66		-0.23	-39.857	-0.23	-5.572
										-0.23	-3.978	-0.23	-2.667	-0.23	-13.888	-0.23	-12.535		-0.23	-13.986	-0.23	-6.052	-0.23	303.845	-0.23	281.71	21.3	31.05	21.3	8.478		-0.23	-39.898	-0.23	-5.59
										-0.229	-3.983	-0.229	-2.668	-0.229	-13.907	-0.229	-12.551		-0.229	-13.991	-0.229	-6.058	-0.229	304.755	-0.229	282.572	21.4	30.857	21.4	8.354		-0.229	-39.938	-0.229	-5.608
										-0.228	-3.988	-0.228	-2.669	-0.228	-13.926	-0.228	-12.567		-0.228	-13.996	-0.228	-6.063	-0.228	305.66	-0.228	283.431	21.5	30.627	21.5	8.226		-0.228	-39.976	-0.228	-5.625
										-0.227	-3.993	-0.227	-2.67	-0.227	-13.944	-0.227	-12.583		-0.227	-14	-0.227	-6.068	-0.227	306.559	-0.227	284.285	21.6	30.454	21.6	8.07		-0.227	-40.013	-0.227	-5.643
										-0.226	-3.997	-0.226	-2.671	-0.226	-13.962	-0.226	-12.598		-0.226	-14.004	-0.226	-6.072	-0.226	307.455	-0.226	285.135	21.7	30.385	21.7	7.917		-0.226	-40.049	-0.226	-5.661
										-0.226	-4.002	-0.226	-2.672	-0.226	-13.979	-0.226	-12.613		-0.226	-14.007	-0.226	-6.077	-0.226	308.345	-0.226	285.982	21.8	30.082	21.8	7.797		-0.226	-40.084	-0.226	-5.678
										-0.225	-4.006	-0.225	-2.673	-0.225	-13.996	-0.225	-12.628		-0.225	-14.01	-0.225	-6.081	-0.225	309.232	-0.225	286.825	21.9	29.904	21.9	7.711		-0.225	-40.117	-0.225	-5.696
										-0.224	-4.01	-0.224	-2.674	-0.224	-14.013	-0.224	-12.643		-0.224	-14.012	-0.224	-6.085	-0.224	310.115	-0.224	287.664	22	29.656	22	7.582		-0.224	-40.148	-0.224	-5.713
										-0.223	-4.015	-0.223	-2.675	-0.223	-14.029	-0.223	-12.657		-0.223	-14.013	-0.223	-6.089	-0.223	310.993	-0.223	288.5	22.1	29.506	22.1	7.526		-0.223	-40.179	-0.223	-5.731
										-0.222	-4.019	-0.222	-2.676	-0.222	-14.045	-0.222	-12.671		-0.222	-14.015	-0.222	-6.093	-0.222	311.868	-0.222	289.333	22.2	29.344	22.2	7.367		-0.222	-40.208	-0.222	-5.748
										-0.222	-4.023	-0.222	-2.676	-0.222	-14.06	-0.222	-12.684		-0.222	-14.015	-0.222	-6.097	-0.222	312.739	-0.222	290.163	22.3	29.158	22.3	7.154		-0.222	-40.236	-0.222	-5.765
										-0.221	-4.027	-0.221	-2.677	-0.221	-14.076	-0.221	-12.698		-0.221	-14.016	-0.221	-6.1	-0.221	313.606	-0.221	290.99	22.4	28.949	22.4	7.03		-0.221	-40.263	-0.221	-5.783
										-0.22	-4.031	-0.22	-2.678	-0.22	-14.091	-0.22	-12.711		-0.22	-14.015	-0.22	-6.103	-0.22	314.471	-0.22	291.814	22.5	28.8	22.5	6.884		-0.22	-40.289	-0.22	-5.8
										-0.219	-4.035	-0.219	-2.678	-0.219	-14.105	-0.219	-12.723		-0.219	-14.015	-0.219	-6.106	-0.219	315.332	-0.219	292.635	22.6	28.568	22.6	6.797		-0.219	-40.313	-0.219	-5.817
										-0.218	-4.038	-0.218	-2.679	-0.218	-14.119	-0.218	-12.736		-0.218	-14.014	-0.218	-6.109	-0.218	316.189	-0.218	293.454	22.7	28.46	22.7	6.694		-0.218	-40.336	-0.218	-5.835
										-0.218	-4.042	-0.218	-2.679	-0.218	-14.133	-0.218	-12.748		-0.218	-14.012	-0.218	-6.112	-0.218	317.044	-0.218	294.27	22.8	28.287	22.8	6.62		-0.218	-40.359	-0.218	-5.852
										-0.217	-4.046	-0.217	-2.68	-0.217	-14.147	-0.217	-12.76		-0.217	-14.01	-0.217	-6.115	-0.217	317.896	-0.217	295.084	22.9	28.085	22.9	6.422		-0.217	-40.38	-0.217	-5.869
										-0.216	-4.049	-0.216	-2.68	-0.216	-14.161	-0.216	-12.772		-0.216	-14.007	-0.216	-6.117	-0.216	318.745	-0.216	295.896	23	27.981	23	6.382		-0.216	-40.399	-0.216	-5.886
										-0.215	-4.053	-0.215	-2.68	-0.215	-14.174	-0.215	-12.784		-0.215	-14.005	-0.215	-6.119	-0.215	319.591	-0.215	296.705	23.1	27.792	23.1	6.198		-0.215	-40.418	-0.215	-5.903
										-0.214	-4.056	-0.214	-2.68	-0.214	-14.187	-0.214	-12.795		-0.214	-14.001	-0.214	-6.122	-0.214	320.435	-0.214	297.513	23.2	27.657	23.2	6.106		-0.214	-40.436	-0.214	-5.921
										-0.214	-4.059	-0.214	-2.681	-0.214	-14.199	-0.214	-12.806		-0.214	-13.998	-0.214	-6.124	-0.214	321.276	-0.214	298.318	23.3	27.458	23.3	6.022		-0.214	-40.452	-0.214	-5.938
										-0.213	-4.063	-0.213	-2.681	-0.213	-14.212	-0.213	-12.817		-0.213	-13.993	-0.213	-6.126	-0.213	322.115	-0.213	299.122	23.4	27.3	23.4	5.889		-0.213	-40.468	-0.213	-5.955
										-0.212	-4.066	-0.212	-2.681	-0.212	-14.224	-0.212	-12.828		-0.212	-13.989	-0.212	-6.127	-0.212	322.952	-0.212	299.924	23.5	27.213	23.5	5.842		-0.212	-40.482	-0.212	-5.972
										-0.211	-4.069	-0.211	-2.681	-0.211	-14.236	-0.211	-12.838		-0.211	-13.984	-0.211	-6.129	-0.211	323.786	-0.211	300.724	23.6	27.107	23.6	5.749		-0.211	-40.495	-0.211	-5.989
										-0.21	-4.072	-0.21	-2.681	-0.21	-14.247	-0.21	-12.848		-0.21	-13.978	-0.21	-6.13	-0.21	324.618	-0.21	301.522	23.7	26.994	23.7	5.68		-0.21	-40.508	-0.21	-6.006
										-0.21	-4.075	-0.21	-2.681	-0.21	-14.259	-0.21	-12.859		-0.21	-13.973	-0.21	-6.132	-0.21	325.449	-0.21	302.319	23.8	26.791	23.8	5.506		-0.21	-40.519	-0.21	-6.023
										-0.209	-4.078	-0.209	-2.681	-0.209	-14.27	-0.209	-12.868		-0.209	-13.966	-0.209	-6.133	-0.209	326.277	-0.209	303.114	23.9	26.616	23.9	5.434		-0.209	-40.529	-0.209	-6.04
										-0.208	-4.081	-0.208	-2.681	-0.208	-14.281	-0.208	-12.878		-0.208	-13.96	-0.208	-6.134	-0.208	327.103	-0.208	303.908	24	26.516	24	5.306		-0.208	-40.538	-0.208	-6.057
										-0.207	-4.083	-0.207	-2.681	-0.207	-14.292	-0.207	-12.888		-0.207	-13.953	-0.207	-6.135	-0.207	327.928	-0.207	304.701	24.1	26.389	24.1	5.186		-0.207	-40.546	-0.207	-6.074
										-0.206	-4.086	-0.206	-2.681	-0.206	-14.302	-0.206	-12.897		-0.206	-13.945	-0.206	-6.136	-0.206	328.75	-0.206	305.492	24.2	26.352	24.2	5.143		-0.206	-40.553	-0.206	-6.091
										-0.206	-4.089	-0.206	-2.681	-0.206	-14.313	-0.206	-12.906		-0.206	-13.938	-0.206	-6.136	-0.206	329.572	-0.206	306.282	24.3	26.109	24.3	5.074		-0.206	-40.559	-0.206	-6.108
										-0.205	-4.091	-0.205	-2.68	-0.205	-14.323	-0.205	-12.915		-0.205	-13.929	-0.205	-6.137	-0.205	330.391	-0.205	307.071	24.4	26.03	24.4	4.962		-0.205	-40.564	-0.205	-6.125
										-0.204	-4.094	-0.204	-2.68	-0.204	-14.333	-0.204	-12.924		-0.204	-13.921	-0.204	-6.137	-0.204	331.209	-0.204	307.858	24.5	25.907	24.5	4.936		-0.204	-40.568	-0.204	-6.142
										-0.203	-4.096	-0.203	-2.68	-0.203	-14.343	-0.203	-12.932		-0.203	-13.912	-0.203	-6.138	-0.203	332.025	-0.203	308.645	24.6	25.731	24.6	4.753		-0.203	-40.571	-0.203	-6.158
										-0.202	-4.099	-0.202	-2.68	-0.202	-14.353	-0.202	-12.941		-0.202	-13.902	-0.202	-6.138	-0.202	332.84	-0.202	309.43	24.7	25.649	24.7	4.729		-0.202	-40.573	-0.202	-6.175
										-0.202	-4.101	-0.202	-2.679	-0.202	-14.362	-0.202	-12.949		-0.202	-13.892	-0.202	-6.138	-0.202	333.654	-0.202	310.215	24.8	25.548	24.8	4.581		-0.202	-40.574	-0.202	-6.192
										-0.201	-4.103	-0.201	-2.679	-0.201	-14.372	-0.201	-12.957		-0.201	-13.882	-0.201	-6.138	-0.201	334.466	-0.201	310.998	24.9	25.432	24.9	4.539		-0.201	-40.573	-0.201	-6.209
										-0.2	-4.106	-0.2	-2.678	-0.2	-14.381	-0.2	-12.965		-0.2	-13.872	-0.2	-6.138	-0.2	335.277	-0.2	311.781	25	25.236	25	4.409		-0.2	-40.572	-0.2	-6.226
										-0.199	-4.108	-0.199	-2.678	-0.199	-14.39	-0.199	-12.973		-0.199	-13.86	-0.199	-6.138	-0.199	336.086	-0.199	312.562	25.1	25.03	25.1	4.31		-0.199	-40.57	-0.199	-6.242
										-0.198	-4.11	-0.198	-2.678	-0.198	-14.399	-0.198	-12.981		-0.198	-13.849	-0.198	-6.137	-0.198	336.895	-0.198	313.343	25.2	25.076	25.2	4.264		-0.198	-40.567	-0.198	-6.259
										-0.198	-4.112	-0.198	-2.677	-0.198	-14.407	-0.198	-12.988		-0.198	-13.837	-0.198	-6.137	-0.198	337.702	-0.198	314.123	25.3	24.958	25.3	4.221		-0.198	-40.563	-0.198	-6.276
										-0.197	-4.114	-0.197	-2.676	-0.197	-14.416	-0.197	-12.995		-0.197	-13.825	-0.197	-6.137	-0.197	338.508	-0.197	314.902	25.4	24.803	25.4	4.037		-0.197	-40.557	-0.197	-6.292
										-0.196	-4.116	-0.196	-2.676	-0.196	-14.424	-0.196	-13.003		-0.196	-13.812	-0.196	-6.136	-0.196	339.313	-0.196	315.68	25.5	24.689	25.5	3.998		-0.196	-40.551	-0.196	-6.309
										-0.195	-4.118	-0.195	-2.675	-0.195	-14.433	-0.195	-13.01		-0.195	-13.799	-0.195	-6.135	-0.195	340.116	-0.195	316.458	25.6	24.603	25.6	3.896		-0.195	-40.544	-0.195	-6.325
										-0.194	-4.12	-0.194	-2.675	-0.194	-14.441	-0.194	-13.017		-0.194	-13.786	-0.194	-6.134	-0.194	340.919	-0.194	317.235	25.7	24.443	25.7	3.818		-0.194	-40.536	-0.194	-6.342
										-0.194	-4.122	-0.194	-2.674	-0.194	-14.449	-0.194	-13.024		-0.194	-13.772	-0.194	-6.133	-0.194	341.721	-0.194	318.011	25.8	24.377	25.8	3.73		-0.194	-40.526	-0.194	-6.358
										-0.193	-4.123	-0.193	-2.673	-0.193	-14.457	-0.193	-13.03		-0.193	-13.758	-0.193	-6.132	-0.193	342.521	-0.193	318.787	25.9	24.281	25.9	3.681		-0.193	-40.516	-0.193	-6.375
										-0.192	-4.125	-0.192	-2.673	-0.192	-14.464	-0.192	-13.037		-0.192	-13.743	-0.192	-6.131	-0.192	343.321	-0.192	319.562	26	24.199	26	3.615		-0.192	-40.505	-0.192	-6.391
										-0.191	-4.126	-0.191	-2.672	-0.191	-14.472	-0.191	-13.044		-0.191	-13.728	-0.191	-6.13	-0.191	344.12	-0.191	320.336	26.1	24.059	26.1	3.464		-0.191	-40.492	-0.191	-6.408
										-0.19	-4.128	-0.19	-2.671	-0.19	-14.479	-0.19	-13.05		-0.19	-13.713	-0.19	-6.128	-0.19	344.918	-0.19	321.11	26.2	23.962	26.2	3.431		-0.19	-40.479	-0.19	-6.424
										-0.19	-4.13	-0.19	-2.671	-0.19	-14.487	-0.19	-13.056		-0.19	-13.697	-0.19	-6.127	-0.19	345.714	-0.19	321.883	26.3	23.835	26.3	3.382		-0.19	-40.464	-0.19	-6.44
										-0.189	-4.131	-0.189	-2.67	-0.189	-14.494	-0.189	-13.062		-0.189	-13.68	-0.189	-6.125	-0.189	346.51	-0.189	322.656	26.4	23.738	26.4	3.248		-0.189	-40.449	-0.189	-6.457
										-0.188	-4.132	-0.188	-2.669	-0.188	-14.501	-0.188	-13.068		-0.188	-13.664	-0.188	-6.123	-0.188	347.305	-0.188	323.427	26.5	23.677	26.5	3.164		-0.188	-40.432	-0.188	-6.473
										-0.187	-4.134	-0.187	-2.668	-0.187	-14.508	-0.187	-13.074		-0.187	-13.647	-0.187	-6.122	-0.187	348.1	-0.187	324.199	26.6	23.528	26.6	3.181		-0.187	-40.415	-0.187	-6.489
										-0.186	-4.135	-0.186	-2.668	-0.186	-14.515	-0.186	-13.08		-0.186	-13.629	-0.186	-6.12	-0.186	348.893	-0.186	324.97	26.7	23.523	26.7	3.039		-0.186	-40.396	-0.186	-6.505
										-0.186	-4.136	-0.186	-2.667	-0.186	-14.522	-0.186	-13.086		-0.186	-13.611	-0.186	-6.118	-0.186	349.685	-0.186	325.74	26.8	23.388	26.8	2.93		-0.186	-40.376	-0.186	-6.521
										-0.185	-4.137	-0.185	-2.666	-0.185	-14.529	-0.185	-13.091		-0.185	-13.593	-0.185	-6.115	-0.185	350.477	-0.185	326.509	26.9	23.315	26.9	2.836		-0.185	-40.355	-0.185	-6.537
										-0.184	-4.138	-0.184	-2.665	-0.184	-14.535	-0.184	-13.097		-0.184	-13.574	-0.184	-6.113	-0.184	351.268	-0.184	327.279	27	23.152	27	2.816		-0.184	-40.333	-0.184	-6.553
										-0.183	-4.139	-0.183	-2.664	-0.183	-14.541	-0.183	-13.102		-0.183	-13.555	-0.183	-6.111	-0.183	352.058	-0.183	328.047	27.1	23.088	27.1	2.705		-0.183	-40.31	-0.183	-6.569
										-0.182	-4.139	-0.182	-2.663	-0.182	-14.548	-0.182	-13.107		-0.182	-13.536	-0.182	-6.108	-0.182	352.847	-0.182	328.815	27.2	22.963	27.2	2.655		-0.182	-40.286	-0.182	-6.585
										-0.182	-4.14	-0.182	-2.662	-0.182	-14.554	-0.182	-13.112		-0.182	-13.516	-0.182	-6.106	-0.182	353.635	-0.182	329.583	27.3	22.827	27.3	2.62		-0.182	-40.261	-0.182	-6.601
										-0.181	-4.141	-0.181	-2.661	-0.181	-14.56	-0.181	-13.117		-0.181	-13.496	-0.181	-6.103	-0.181	354.422	-0.181	330.349	27.4	22.818	27.4	2.516		-0.181	-40.235	-0.181	-6.617
										-0.18	-4.141	-0.18	-2.66	-0.18	-14.566	-0.18	-13.122		-0.18	-13.475	-0.18	-6.1	-0.18	355.209	-0.18	331.116	27.5	22.717	27.5	2.426		-0.18	-40.208	-0.18	-6.633
										-0.179	-4.142	-0.179	-2.659	-0.179	-14.572	-0.179	-13.127		-0.179	-13.454	-0.179	-6.097	-0.179	355.995	-0.179	331.882	27.6	22.629	27.6	2.421		-0.179	-40.179	-0.179	-6.648
										-0.178	-4.142	-0.178	-2.658	-0.178	-14.578	-0.178	-13.132		-0.178	-13.432	-0.178	-6.094	-0.178	356.78	-0.178	332.647	27.7	22.537	27.7	2.324		-0.178	-40.15	-0.178	-6.664
										-0.178	-4.142	-0.178	-2.657	-0.178	-14.583	-0.178	-13.136		-0.178	-13.41	-0.178	-6.091	-0.178	357.564	-0.178	333.412	27.8	22.451	27.8	2.211		-0.178	-40.119	-0.178	-6.68
										-0.177	-4.142	-0.177	-2.656	-0.177	-14.589	-0.177	-13.14		-0.177	-13.388	-0.177	-6.088	-0.177	358.347	-0.177	334.176	27.9	22.371	27.9	2.131		-0.177	-40.088	-0.177	-6.695
										-0.176	-4.142	-0.176	-2.655	-0.176	-14.594	-0.176	-13.145		-0.176	-13.365	-0.176	-6.084	-0.176	359.13	-0.176	334.94	28	22.314	28	2.088		-0.176	-40.055	-0.176	-6.711
										-0.175	-4.142	-0.175	-2.653	-0.175	-14.599	-0.175	-13.149		-0.175	-13.342	-0.175	-6.081	-0.175	359.911	-0.175	335.703	28.1	22.218	28.1	2.023		-0.175	-40.021	-0.175	-6.726
										-0.174	-4.142	-0.174	-2.652	-0.174	-14.604	-0.174	-13.153		-0.174	-13.319	-0.174	-6.077	-0.174	360.692	-0.174	336.465	28.2	22.182	28.2	1.959		-0.174	-39.986	-0.174	-6.741
										-0.174	-4.142	-0.174	-2.651	-0.174	-14.609	-0.174	-13.156		-0.174	-13.295	-0.174	-6.074	-0.174	361.472	-0.174	337.227	28.3	22.072	28.3	1.906		-0.174	-39.95	-0.174	-6.757
										-0.173	-4.142	-0.173	-2.65	-0.173	-14.614	-0.173	-13.16		-0.173	-13.27	-0.173	-6.07	-0.173	362.251	-0.173	337.989	28.4	22.063	28.4	1.915		-0.173	-39.913	-0.173	-6.772
										-0.172	-4.141	-0.172	-2.648	-0.172	-14.619	-0.172	-13.164		-0.172	-13.245	-0.172	-6.066	-0.172	363.03	-0.172	338.75	28.5	21.931	28.5	1.755		-0.172	-39.874	-0.172	-6.787
										-0.171	-4.141	-0.171	-2.647	-0.171	-14.623	-0.171	-13.167		-0.171	-13.22	-0.171	-6.062	-0.171	363.807	-0.171	339.51	28.6	21.807	28.6	1.692		-0.171	-39.835	-0.171	-6.802
										-0.17	-4.14	-0.17	-2.645	-0.17	-14.628	-0.17	-13.171		-0.17	-13.195	-0.17	-6.058	-0.17	364.584	-0.17	340.269	28.7	21.744	28.7	1.606		-0.17	-39.794	-0.17	-6.817
										-0.17	-4.14	-0.17	-2.644	-0.17	-14.632	-0.17	-13.174		-0.17	-13.169	-0.17	-6.053	-0.17	365.359	-0.17	341.029	28.8	21.625	28.8	1.571		-0.17	-39.752	-0.17	-6.832
										-0.169	-4.139	-0.169	-2.643	-0.169	-14.636	-0.169	-13.177		-0.169	-13.142	-0.169	-6.049	-0.169	366.134	-0.169	341.787	28.9	21.575	28.9	1.528		-0.169	-39.709	-0.169	-6.847
										-0.168	-4.138	-0.168	-2.641	-0.168	-14.64	-0.168	-13.18		-0.168	-13.115	-0.168	-6.045	-0.168	366.908	-0.168	342.545	29	21.501	29	1.454		-0.168	-39.665	-0.168	-6.862
										-0.167	-4.137	-0.167	-2.64	-0.167	-14.644	-0.167	-13.183		-0.167	-13.088	-0.167	-6.04	-0.167	367.682	-0.167	343.302	29.1	21.421	29.1	1.395		-0.167	-39.62	-0.167	-6.876
										-0.166	-4.136	-0.166	-2.638	-0.166	-14.647	-0.166	-13.185		-0.166	-13.06	-0.166	-6.035	-0.166	368.454	-0.166	344.059	29.2	21.337	29.2	1.29		-0.166	-39.574	-0.166	-6.891
										-0.166	-4.135	-0.166	-2.637	-0.166	-14.651	-0.166	-13.188		-0.166	-13.032	-0.166	-6.03	-0.166	369.226	-0.166	344.815	29.3	21.274	29.3	1.225		-0.166	-39.526	-0.166	-6.905
										-0.165	-4.133	-0.165	-2.635	-0.165	-14.654	-0.165	-13.19		-0.165	-13.004	-0.165	-6.025	-0.165	369.996	-0.165	345.57	29.4	21.192	29.4	1.219		-0.165	-39.477	-0.165	-6.92
										-0.164	-4.132	-0.164	-2.633	-0.164	-14.658	-0.164	-13.192		-0.164	-12.975	-0.164	-6.02	-0.164	370.766	-0.164	346.325	29.5	21.135	29.5	1.164		-0.164	-39.427	-0.164	-6.934
										-0.163	-4.131	-0.163	-2.632	-0.163	-14.661	-0.163	-13.195		-0.163	-12.946	-0.163	-6.015	-0.163	371.535	-0.163	347.079	29.6	21.085	29.6	1.071		-0.163	-39.376	-0.163	-6.949
										-0.162	-4.129	-0.162	-2.63	-0.162	-14.664	-0.162	-13.196		-0.162	-12.916	-0.162	-6.01	-0.162	372.303	-0.162	347.832	29.7	21.068	29.7	1.012		-0.162	-39.324	-0.162	-6.963
										-0.162	-4.127	-0.162	-2.629	-0.162	-14.666	-0.162	-13.198		-0.162	-12.886	-0.162	-6.004	-0.162	373.07	-0.162	348.585	29.8	20.962	29.8	0.986		-0.162	-39.27	-0.162	-6.977
										-0.161	-4.125	-0.161	-2.627	-0.161	-14.669	-0.161	-13.2		-0.161	-12.855	-0.161	-5.999	-0.161	373.836	-0.161	349.337	29.9	20.814	29.9	0.95		-0.161	-39.216	-0.161	-6.991
										-0.16	-4.124	-0.16	-2.625	-0.16	-14.672	-0.16	-13.202		-0.16	-12.824	-0.16	-5.993	-0.16	374.601	-0.16	350.089						-0.16	-39.16	-0.16	-7.005
										-0.159	-4.122	-0.159	-2.624	-0.159	-14.674	-0.159	-13.203		-0.159	-12.793	-0.159	-5.987	-0.159	375.365	-0.159	350.839						-0.159	-39.103	-0.159	-7.019
										-0.158	-4.119	-0.158	-2.622	-0.158	-14.676	-0.158	-13.204		-0.158	-12.761	-0.158	-5.981	-0.158	376.128	-0.158	351.589						-0.158	-39.045	-0.158	-7.033
										-0.158	-4.117	-0.158	-2.621	-0.158	-14.679	-0.158	-13.205		-0.158	-12.729	-0.158	-5.975	-0.158	376.891	-0.158	352.338						-0.158	-38.985	-0.158	-7.047
										-0.157	-4.115	-0.157	-2.619	-0.157	-14.681	-0.157	-13.206		-0.157	-12.697	-0.157	-5.969	-0.157	377.652	-0.157	353.087						-0.157	-38.924	-0.157	-7.06
										-0.156	-4.112	-0.156	-2.618	-0.156	-14.683	-0.156	-13.207		-0.156	-12.664	-0.156	-5.962	-0.156	378.413	-0.156	353.835						-0.156	-38.863	-0.156	-7.074
										-0.155	-4.11	-0.155	-2.616	-0.155	-14.684	-0.155	-13.208		-0.155	-12.63	-0.155	-5.956	-0.155	379.172	-0.155	354.582						-0.155	-38.799	-0.155	-7.088
										-0.154	-4.107	-0.154	-2.615	-0.154	-14.686	-0.154	-13.208		-0.154	-12.597	-0.154	-5.949	-0.154	379.93	-0.154	355.328						-0.154	-38.735	-0.154	-7.101
										-0.154	-4.104	-0.154	-2.613	-0.154	-14.687	-0.154	-13.208		-0.154	-12.562	-0.154	-5.942	-0.154	380.688	-0.154	356.074						-0.154	-38.669	-0.154	-7.114
										-0.153	-4.101	-0.153	-2.611	-0.153	-14.689	-0.153	-13.208		-0.153	-12.528	-0.153	-5.935	-0.153	381.444	-0.153	356.818						-0.153	-38.603	-0.153	-7.128
										-0.152	-4.098	-0.152	-2.61	-0.152	-14.69	-0.152	-13.208		-0.152	-12.493	-0.152	-5.928	-0.152	382.2	-0.152	357.562						-0.152	-38.535	-0.152	-7.141
										-0.151	-4.095	-0.151	-2.609	-0.151	-14.691	-0.151	-13.208		-0.151	-12.457	-0.151	-5.921	-0.151	382.954	-0.151	358.305						-0.151	-38.465	-0.151	-7.154
										-0.15	-4.092	-0.15	-2.607	-0.15	-14.692	-0.15	-13.208		-0.15	-12.422	-0.15	-5.913	-0.15	383.708	-0.15	359.048						-0.15	-38.395	-0.15	-7.167
										-0.15	-4.089	-0.15	-2.606	-0.15	-14.693	-0.15	-13.207		-0.15	-12.385	-0.15	-5.906	-0.15	384.46	-0.15	359.789						-0.15	-38.323	-0.15	-7.18
										-0.149	-4.085	-0.149	-2.604	-0.149	-14.694	-0.149	-13.207		-0.149	-12.349	-0.149	-5.898	-0.149	385.211	-0.149	360.53						-0.149	-38.25	-0.149	-7.192
										-0.148	-4.082	-0.148	-2.603	-0.148	-14.694	-0.148	-13.206		-0.148	-12.311	-0.148	-5.89	-0.148	385.962	-0.148	361.27						-0.148	-38.176	-0.148	-7.205
										-0.147	-4.078	-0.147	-2.601	-0.147	-14.695	-0.147	-13.205		-0.147	-12.274	-0.147	-5.882	-0.147	386.711	-0.147	362.009						-0.147	-38.1	-0.147	-7.218
										-0.146	-4.074	-0.146	-2.6	-0.146	-14.695	-0.146	-13.204		-0.146	-12.236	-0.146	-5.874	-0.146	387.459	-0.146	362.747						-0.146	-38.023	-0.146	-7.23
										-0.146	-4.071	-0.146	-2.599	-0.146	-14.695	-0.146	-13.203		-0.146	-12.198	-0.146	-5.866	-0.146	388.206	-0.146	363.484						-0.146	-37.945	-0.146	-7.243
										-0.145	-4.067	-0.145	-2.598	-0.145	-14.695	-0.145	-13.202		-0.145	-12.159	-0.145	-5.857	-0.145	388.952	-0.145	364.221						-0.145	-37.866	-0.145	-7.255
										-0.144	-4.063	-0.144	-2.596	-0.144	-14.695	-0.144	-13.2		-0.144	-12.119	-0.144	-5.848	-0.144	389.697	-0.144	364.956						-0.144	-37.785	-0.144	-7.267
										-0.143	-4.058	-0.143	-2.595	-0.143	-14.695	-0.143	-13.198		-0.143	-12.08	-0.143	-5.84	-0.143	390.44	-0.143	365.691						-0.143	-37.703	-0.143	-7.279
										-0.142	-4.054	-0.142	-2.594	-0.142	-14.695	-0.142	-13.197		-0.142	-12.04	-0.142	-5.831	-0.142	391.183	-0.142	366.425						-0.142	-37.62	-0.142	-7.291
										-0.142	-4.05	-0.142	-2.593	-0.142	-14.695	-0.142	-13.195		-0.142	-11.999	-0.142	-5.821	-0.142	391.924	-0.142	367.158						-0.142	-37.536	-0.142	-7.303
										-0.141	-4.045	-0.141	-2.591	-0.141	-14.694	-0.141	-13.193		-0.141	-11.958	-0.141	-5.812	-0.141	392.665	-0.141	367.89						-0.141	-37.45	-0.141	-7.315
										-0.14	-4.041	-0.14	-2.59	-0.14	-14.693	-0.14	-13.191		-0.14	-11.917	-0.14	-5.802	-0.14	393.404	-0.14	368.621						-0.14	-37.363	-0.14	-7.327
										-0.139	-4.036	-0.139	-2.589	-0.139	-14.693	-0.139	-13.188		-0.139	-11.875	-0.139	-5.793	-0.139	394.142	-0.139	369.352						-0.139	-37.275	-0.139	-7.338
										-0.138	-4.031	-0.138	-2.588	-0.138	-14.692	-0.138	-13.186		-0.138	-11.833	-0.138	-5.783	-0.138	394.879	-0.138	370.081						-0.138	-37.185	-0.138	-7.35
										-0.138	-4.027	-0.138	-2.587	-0.138	-14.691	-0.138	-13.183		-0.138	-11.79	-0.138	-5.773	-0.138	395.614	-0.138	370.81						-0.138	-37.094	-0.138	-7.362
										-0.137	-4.022	-0.137	-2.586	-0.137	-14.689	-0.137	-13.181		-0.137	-11.747	-0.137	-5.762	-0.137	396.349	-0.137	371.537						-0.137	-37.002	-0.137	-7.373
										-0.136	-4.017	-0.136	-2.585	-0.136	-14.688	-0.136	-13.178		-0.136	-11.704	-0.136	-5.752	-0.136	397.082	-0.136	372.264						-0.136	-36.909	-0.136	-7.384
										-0.135	-4.012	-0.135	-2.584	-0.135	-14.687	-0.135	-13.175		-0.135	-11.66	-0.135	-5.741	-0.135	397.814	-0.135	372.99						-0.135	-36.814	-0.135	-7.395
										-0.134	-4.007	-0.134	-2.582	-0.134	-14.685	-0.134	-13.172		-0.134	-11.615	-0.134	-5.731	-0.134	398.545	-0.134	373.714						-0.134	-36.718	-0.134	-7.407
										-0.134	-4.001	-0.134	-2.581	-0.134	-14.684	-0.134	-13.168		-0.134	-11.57	-0.134	-5.72	-0.134	399.275	-0.134	374.438						-0.134	-36.621	-0.134	-7.418
										-0.133	-3.996	-0.133	-2.58	-0.133	-14.682	-0.133	-13.165		-0.133	-11.525	-0.133	-5.708	-0.133	400.004	-0.133	375.161						-0.133	-36.522	-0.133	-7.429
										-0.132	-3.991	-0.132	-2.579	-0.132	-14.68	-0.132	-13.161		-0.132	-11.479	-0.132	-5.697	-0.132	400.731	-0.132	375.883						-0.132	-36.423	-0.132	-7.439
										-0.131	-3.985	-0.131	-2.578	-0.131	-14.678	-0.131	-13.158		-0.131	-11.433	-0.131	-5.686	-0.131	401.457	-0.131	376.604						-0.131	-36.322	-0.131	-7.45
										-0.13	-3.98	-0.13	-2.577	-0.13	-14.676	-0.13	-13.154		-0.13	-11.387	-0.13	-5.674	-0.13	402.182	-0.13	377.324						-0.13	-36.219	-0.13	-7.461
										-0.13	-3.974	-0.13	-2.576	-0.13	-14.674	-0.13	-13.15		-0.13	-11.34	-0.13	-5.662	-0.13	402.906	-0.13	378.043						-0.13	-36.116	-0.13	-7.471
										-0.129	-3.969	-0.129	-2.575	-0.129	-14.672	-0.129	-13.146		-0.129	-11.292	-0.129	-5.65	-0.129	403.628	-0.129	378.761						-0.129	-36.011	-0.129	-7.482
										-0.128	-3.963	-0.128	-2.574	-0.128	-14.669	-0.128	-13.142		-0.128	-11.244	-0.128	-5.638	-0.128	404.349	-0.128	379.478						-0.128	-35.905	-0.128	-7.492
										-0.127	-3.957	-0.127	-2.573	-0.127	-14.667	-0.127	-13.137		-0.127	-11.196	-0.127	-5.625	-0.127	405.069	-0.127	380.194						-0.127	-35.798	-0.127	-7.502
										-0.126	-3.952	-0.126	-2.572	-0.126	-14.664	-0.126	-13.133		-0.126	-11.147	-0.126	-5.613	-0.126	405.788	-0.126	380.909						-0.126	-35.689	-0.126	-7.512
										-0.126	-3.946	-0.126	-2.571	-0.126	-14.662	-0.126	-13.128		-0.126	-11.098	-0.126	-5.6	-0.126	406.505	-0.126	381.623						-0.126	-35.579	-0.126	-7.522
										-0.125	-3.94	-0.125	-2.569	-0.125	-14.659	-0.125	-13.123		-0.125	-11.049	-0.125	-5.587	-0.125	407.222	-0.125	382.336						-0.125	-35.468	-0.125	-7.532
										-0.124	-3.934	-0.124	-2.568	-0.124	-14.656	-0.124	-13.118		-0.124	-10.999	-0.124	-5.574	-0.124	407.936	-0.124	383.049						-0.124	-35.356	-0.124	-7.542
										-0.123	-3.928	-0.123	-2.567	-0.123	-14.653	-0.123	-13.113		-0.123	-10.948	-0.123	-5.561	-0.123	408.65	-0.123	383.76						-0.123	-35.242	-0.123	-7.552
										-0.122	-3.922	-0.122	-2.566	-0.122	-14.649	-0.122	-13.108		-0.122	-10.898	-0.122	-5.547	-0.122	409.363	-0.122	384.47						-0.122	-35.127	-0.122	-7.561
										-0.122	-3.916	-0.122	-2.565	-0.122	-14.646	-0.122	-13.103		-0.122	-10.846	-0.122	-5.534	-0.122	410.074	-0.122	385.179						-0.122	-35.011	-0.122	-7.571
										-0.121	-3.91	-0.121	-2.564	-0.121	-14.643	-0.121	-13.097		-0.121	-10.795	-0.121	-5.52	-0.121	410.784	-0.121	385.887						-0.121	-34.893	-0.121	-7.58
										-0.12	-3.904	-0.12	-2.562	-0.12	-14.639	-0.12	-13.092		-0.12	-10.742	-0.12	-5.506	-0.12	411.492	-0.12	386.594						-0.12	-34.775	-0.12	-7.59
										-0.119	-3.898	-0.119	-2.561	-0.119	-14.635	-0.119	-13.086		-0.119	-10.69	-0.119	-5.492	-0.119	412.2	-0.119	387.3						-0.119	-34.655	-0.119	-7.599
										-0.118	-3.892	-0.118	-2.56	-0.118	-14.631	-0.118	-13.08		-0.118	-10.637	-0.118	-5.478	-0.118	412.906	-0.118	388.006						-0.118	-34.533	-0.118	-7.608
										-0.118	-3.886	-0.118	-2.559	-0.118	-14.627	-0.118	-13.074		-0.118	-10.584	-0.118	-5.463	-0.118	413.61	-0.118	388.71						-0.118	-34.411	-0.118	-7.617
										-0.117	-3.88	-0.117	-2.557	-0.117	-14.623	-0.117	-13.068		-0.117	-10.53	-0.117	-5.448	-0.117	414.314	-0.117	389.413						-0.117	-34.287	-0.117	-7.626
										-0.116	-3.874	-0.116	-2.556	-0.116	-14.619	-0.116	-13.062		-0.116	-10.476	-0.116	-5.434	-0.116	415.016	-0.116	390.115						-0.116	-34.162	-0.116	-7.635
										-0.115	-3.868	-0.115	-2.555	-0.115	-14.615	-0.115	-13.055		-0.115	-10.421	-0.115	-5.419	-0.115	415.717	-0.115	390.816						-0.115	-34.036	-0.115	-7.643
										-0.114	-3.861	-0.114	-2.554	-0.114	-14.61	-0.114	-13.049		-0.114	-10.366	-0.114	-5.403	-0.114	416.417	-0.114	391.516						-0.114	-33.908	-0.114	-7.652
										-0.114	-3.855	-0.114	-2.552	-0.114	-14.605	-0.114	-13.042		-0.114	-10.31	-0.114	-5.388	-0.114	417.115	-0.114	392.215						-0.114	-33.78	-0.114	-7.66
										-0.113	-3.849	-0.113	-2.551	-0.113	-14.601	-0.113	-13.035		-0.113	-10.254	-0.113	-5.372	-0.113	417.812	-0.113	392.913						-0.113	-33.65	-0.113	-7.669
										-0.112	-3.843	-0.112	-2.55	-0.112	-14.596	-0.112	-13.028		-0.112	-10.198	-0.112	-5.357	-0.112	418.508	-0.112	393.61						-0.112	-33.518	-0.112	-7.677
										-0.111	-3.836	-0.111	-2.548	-0.111	-14.591	-0.111	-13.021		-0.111	-10.141	-0.111	-5.341	-0.111	419.203	-0.111	394.306						-0.111	-33.386	-0.111	-7.685
										-0.11	-3.83	-0.11	-2.547	-0.11	-14.585	-0.11	-13.014		-0.11	-10.084	-0.11	-5.325	-0.11	419.896	-0.11	395.001						-0.11	-33.252	-0.11	-7.693
										-0.11	-3.824	-0.11	-2.546	-0.11	-14.58	-0.11	-13.006		-0.11	-10.026	-0.11	-5.308	-0.11	420.588	-0.11	395.695						-0.11	-33.117	-0.11	-7.701
										-0.109	-3.818	-0.109	-2.544	-0.109	-14.575	-0.109	-12.999		-0.109	-9.968	-0.109	-5.292	-0.109	421.279	-0.109	396.387						-0.109	-32.98	-0.109	-7.709
										-0.108	-3.811	-0.108	-2.543	-0.108	-14.569	-0.108	-12.991		-0.108	-9.91	-0.108	-5.275	-0.108	421.968	-0.108	397.079						-0.108	-32.843	-0.108	-7.716
										-0.107	-3.805	-0.107	-2.542	-0.107	-14.563	-0.107	-12.984		-0.107	-9.851	-0.107	-5.258	-0.107	422.656	-0.107	397.77						-0.107	-32.704	-0.107	-7.724
										-0.106	-3.799	-0.106	-2.54	-0.106	-14.557	-0.106	-12.976		-0.106	-9.792	-0.106	-5.241	-0.106	423.343	-0.106	398.459						-0.106	-32.564	-0.106	-7.731
										-0.106	-3.792	-0.106	-2.539	-0.106	-14.551	-0.106	-12.968		-0.106	-9.732	-0.106	-5.224	-0.106	424.028	-0.106	399.148						-0.106	-32.422	-0.106	-7.739
										-0.105	-3.786	-0.105	-2.538	-0.105	-14.545	-0.105	-12.96		-0.105	-9.672	-0.105	-5.206	-0.105	424.712	-0.105	399.835						-0.105	-32.28	-0.105	-7.746
										-0.104	-3.78	-0.104	-2.536	-0.104	-14.539	-0.104	-12.951		-0.104	-9.612	-0.104	-5.189	-0.104	425.395	-0.104	400.522						-0.104	-32.136	-0.104	-7.753
										-0.103	-3.773	-0.103	-2.535	-0.103	-14.532	-0.103	-12.943		-0.103	-9.551	-0.103	-5.171	-0.103	426.077	-0.103	401.207						-0.103	-31.99	-0.103	-7.76
										-0.102	-3.767	-0.102	-2.533	-0.102	-14.526	-0.102	-12.935		-0.102	-9.49	-0.102	-5.153	-0.102	426.757	-0.102	401.891						-0.102	-31.844	-0.102	-7.767
										-0.102	-3.761	-0.102	-2.532	-0.102	-14.519	-0.102	-12.926		-0.102	-9.428	-0.102	-5.135	-0.102	427.436	-0.102	402.575						-0.102	-31.696	-0.102	-7.774
										-0.101	-3.754	-0.101	-2.53	-0.101	-14.512	-0.101	-12.917		-0.101	-9.366	-0.101	-5.116	-0.101	428.113	-0.101	403.257						-0.101	-31.547	-0.101	-7.78
										-0.1	-3.748	-0.1	-2.529	-0.1	-14.505	-0.1	-12.908		-0.1	-9.304	-0.1	-5.098	-0.1	428.789	-0.1	403.938						-0.1	-31.397	-0.1	-7.787
										-0.099	-3.741	-0.099	-2.527	-0.099	-14.498	-0.099	-12.899		-0.099	-9.241	-0.099	-5.079	-0.099	429.464	-0.099	404.618						-0.099	-31.245	-0.099	-7.793
										-0.098	-3.735	-0.098	-2.525	-0.098	-14.491	-0.098	-12.89		-0.098	-9.178	-0.098	-5.06	-0.098	430.138	-0.098	405.297						-0.098	-31.092	-0.098	-7.799
										-0.098	-3.729	-0.098	-2.524	-0.098	-14.483	-0.098	-12.881		-0.098	-9.115	-0.098	-5.041	-0.098	430.81	-0.098	405.974						-0.098	-30.938	-0.098	-7.806
										-0.097	-3.722	-0.097	-2.522	-0.097	-14.476	-0.097	-12.872		-0.097	-9.051	-0.097	-5.022	-0.097	431.481	-0.097	406.651						-0.097	-30.783	-0.097	-7.812
										-0.096	-3.716	-0.096	-2.52	-0.096	-14.468	-0.096	-12.862		-0.096	-8.986	-0.096	-5.002	-0.096	432.15	-0.096	407.327						-0.096	-30.626	-0.096	-7.818
										-0.095	-3.71	-0.095	-2.519	-0.095	-14.46	-0.095	-12.853		-0.095	-8.922	-0.095	-4.982	-0.095	432.818	-0.095	408.001						-0.095	-30.468	-0.095	-7.823
										-0.094	-3.703	-0.094	-2.517	-0.094	-14.452	-0.094	-12.843		-0.094	-8.857	-0.094	-4.963	-0.094	433.485	-0.094	408.675						-0.094	-30.309	-0.094	-7.829
										-0.094	-3.697	-0.094	-2.515	-0.094	-14.444	-0.094	-12.834		-0.094	-8.791	-0.094	-4.943	-0.094	434.151	-0.094	409.347						-0.094	-30.148	-0.094	-7.835
										-0.093	-3.691	-0.093	-2.514	-0.093	-14.436	-0.093	-12.824		-0.093	-8.726	-0.093	-4.922	-0.093	434.815	-0.093	410.019						-0.093	-29.987	-0.093	-7.841
										-0.092	-3.685	-0.092	-2.512	-0.092	-14.428	-0.092	-12.814		-0.092	-8.66	-0.092	-4.902	-0.092	435.478	-0.092	410.689						-0.092	-29.824	-0.092	-7.846
										-0.091	-3.678	-0.091	-2.51	-0.091	-14.42	-0.091	-12.804		-0.091	-8.593	-0.091	-4.881	-0.091	436.139	-0.091	411.358						-0.091	-29.66	-0.091	-7.851
										-0.09	-3.672	-0.09	-2.508	-0.09	-14.411	-0.09	-12.794		-0.09	-8.526	-0.09	-4.861	-0.09	436.799	-0.09	412.026						-0.09	-29.494	-0.09	-7.857
										-0.09	-3.666	-0.09	-2.506	-0.09	-14.403	-0.09	-12.783		-0.09	-8.459	-0.09	-4.84	-0.09	437.458	-0.09	412.693						-0.09	-29.327	-0.09	-7.862
										-0.089	-3.659	-0.089	-2.504	-0.089	-14.394	-0.089	-12.773		-0.089	-8.392	-0.089	-4.819	-0.089	438.115	-0.089	413.359						-0.089	-29.16	-0.089	-7.867
										-0.088	-3.653	-0.088	-2.502	-0.088	-14.385	-0.088	-12.763		-0.088	-8.324	-0.088	-4.797	-0.088	438.771	-0.088	414.023						-0.088	-28.99	-0.088	-7.872
										-0.087	-3.647	-0.087	-2.5	-0.087	-14.376	-0.087	-12.752		-0.087	-8.255	-0.087	-4.776	-0.087	439.426	-0.087	414.687						-0.087	-28.82	-0.087	-7.877
										-0.086	-3.64	-0.086	-2.498	-0.086	-14.367	-0.086	-12.741		-0.086	-8.187	-0.086	-4.754	-0.086	440.079	-0.086	415.349						-0.086	-28.648	-0.086	-7.882
										-0.086	-3.634	-0.086	-2.497	-0.086	-14.358	-0.086	-12.731		-0.086	-8.118	-0.086	-4.733	-0.086	440.731	-0.086	416.01						-0.086	-28.476	-0.086	-7.887
										-0.085	-3.627	-0.085	-2.495	-0.085	-14.348	-0.085	-12.72		-0.085	-8.049	-0.085	-4.711	-0.085	441.381	-0.085	416.67						-0.085	-28.302	-0.085	-7.891
										-0.084	-3.621	-0.084	-2.493	-0.084	-14.339	-0.084	-12.709		-0.084	-7.979	-0.084	-4.689	-0.084	442.03	-0.084	417.329						-0.084	-28.126	-0.084	-7.896
										-0.083	-3.615	-0.083	-2.49	-0.083	-14.329	-0.083	-12.698		-0.083	-7.909	-0.083	-4.666	-0.083	442.678	-0.083	417.987						-0.083	-27.95	-0.083	-7.9
										-0.082	-3.608	-0.082	-2.488	-0.082	-14.32	-0.082	-12.687		-0.082	-7.839	-0.082	-4.644	-0.082	443.324	-0.082	418.644						-0.082	-27.772	-0.082	-7.905
										-0.082	-3.602	-0.082	-2.486	-0.082	-14.31	-0.082	-12.676		-0.082	-7.768	-0.082	-4.622	-0.082	443.969	-0.082	419.3						-0.082	-27.593	-0.082	-7.909
										-0.081	-3.595	-0.081	-2.484	-0.081	-14.3	-0.081	-12.665		-0.081	-7.697	-0.081	-4.599	-0.081	444.612	-0.081	419.954						-0.081	-27.413	-0.081	-7.913
										-0.08	-3.589	-0.08	-2.482	-0.08	-14.29	-0.08	-12.654		-0.08	-7.626	-0.08	-4.576	-0.08	445.254	-0.08	420.607						-0.08	-27.232	-0.08	-7.917
										-0.079	-3.582	-0.079	-2.48	-0.079	-14.28	-0.079	-12.642		-0.079	-7.554	-0.079	-4.553	-0.079	445.895	-0.079	421.259						-0.079	-27.05	-0.079	-7.921
										-0.078	-3.576	-0.078	-2.478	-0.078	-14.269	-0.078	-12.631		-0.078	-7.482	-0.078	-4.53	-0.078	446.534	-0.078	421.91						-0.078	-26.866	-0.078	-7.925
										-0.078	-3.569	-0.078	-2.475	-0.078	-14.259	-0.078	-12.62		-0.078	-7.41	-0.078	-4.506	-0.078	447.171	-0.078	422.56						-0.078	-26.681	-0.078	-7.929
										-0.077	-3.563	-0.077	-2.473	-0.077	-14.249	-0.077	-12.608		-0.077	-7.337	-0.077	-4.483	-0.077	447.808	-0.077	423.209						-0.077	-26.495	-0.077	-7.933
										-0.076	-3.556	-0.076	-2.471	-0.076	-14.238	-0.076	-12.597		-0.076	-7.265	-0.076	-4.459	-0.076	448.442	-0.076	423.856						-0.076	-26.308	-0.076	-7.936
										-0.075	-3.549	-0.075	-2.469	-0.075	-14.227	-0.075	-12.585		-0.075	-7.191	-0.075	-4.435	-0.075	449.076	-0.075	424.502						-0.075	-26.12	-0.075	-7.94
										-0.074	-3.543	-0.074	-2.466	-0.074	-14.217	-0.074	-12.573		-0.074	-7.118	-0.074	-4.411	-0.074	449.707	-0.074	425.147						-0.074	-25.931	-0.074	-7.943
										-0.074	-3.536	-0.074	-2.464	-0.074	-14.206	-0.074	-12.562		-0.074	-7.044	-0.074	-4.387	-0.074	450.338	-0.074	425.791						-0.074	-25.74	-0.074	-7.947
										-0.073	-3.529	-0.073	-2.462	-0.073	-14.195	-0.073	-12.55		-0.073	-6.97	-0.073	-4.363	-0.073	450.967	-0.073	426.434						-0.073	-25.548	-0.073	-7.95
										-0.072	-3.523	-0.072	-2.459	-0.072	-14.184	-0.072	-12.538		-0.072	-6.896	-0.072	-4.339	-0.072	451.594	-0.072	427.075						-0.072	-25.356	-0.072	-7.953
										-0.071	-3.516	-0.071	-2.457	-0.071	-14.173	-0.071	-12.526		-0.071	-6.821	-0.071	-4.314	-0.071	452.22	-0.071	427.715						-0.071	-25.162	-0.071	-7.957
										-0.07	-3.509	-0.07	-2.455	-0.07	-14.161	-0.07	-12.514		-0.07	-6.746	-0.07	-4.289	-0.07	452.844	-0.07	428.354						-0.07	-24.967	-0.07	-7.96
										-0.07	-3.502	-0.07	-2.452	-0.07	-14.15	-0.07	-12.503		-0.07	-6.671	-0.07	-4.264	-0.07	453.467	-0.07	428.992						-0.07	-24.771	-0.07	-7.963
										-0.069	-3.495	-0.069	-2.45	-0.069	-14.139	-0.069	-12.491		-0.069	-6.596	-0.069	-4.24	-0.069	454.088	-0.069	429.628						-0.069	-24.573	-0.069	-7.966
										-0.068	-3.489	-0.068	-2.447	-0.068	-14.127	-0.068	-12.479		-0.068	-6.52	-0.068	-4.214	-0.068	454.708	-0.068	430.264						-0.068	-24.375	-0.068	-7.968
										-0.067	-3.482	-0.067	-2.445	-0.067	-14.116	-0.067	-12.467		-0.067	-6.444	-0.067	-4.189	-0.067	455.326	-0.067	430.898						-0.067	-24.175	-0.067	-7.971
										-0.066	-3.475	-0.066	-2.442	-0.066	-14.104	-0.066	-12.455		-0.066	-6.368	-0.066	-4.164	-0.066	455.943	-0.066	431.531						-0.066	-23.975	-0.066	-7.974
										-0.066	-3.468	-0.066	-2.44	-0.066	-14.092	-0.066	-12.443		-0.066	-6.291	-0.066	-4.138	-0.066	456.558	-0.066	432.162						-0.066	-23.773	-0.066	-7.976
										-0.065	-3.461	-0.065	-2.437	-0.065	-14.081	-0.065	-12.431		-0.065	-6.215	-0.065	-4.112	-0.065	457.172	-0.065	432.792						-0.065	-23.57	-0.065	-7.979
										-0.064	-3.454	-0.064	-2.435	-0.064	-14.069	-0.064	-12.419		-0.064	-6.138	-0.064	-4.087	-0.064	457.784	-0.064	433.421						-0.064	-23.367	-0.064	-7.981
										-0.063	-3.447	-0.063	-2.432	-0.063	-14.057	-0.063	-12.407		-0.063	-6.061	-0.063	-4.061	-0.063	458.394	-0.063	434.049						-0.063	-23.162	-0.063	-7.984
										-0.062	-3.44	-0.062	-2.429	-0.062	-14.045	-0.062	-12.395		-0.062	-5.983	-0.062	-4.035	-0.062	459.003	-0.062	434.676						-0.062	-22.956	-0.062	-7.986
										-0.062	-3.433	-0.062	-2.427	-0.062	-14.033	-0.062	-12.383		-0.062	-5.906	-0.062	-4.008	-0.062	459.61	-0.062	435.301						-0.062	-22.749	-0.062	-7.988
										-0.061	-3.426	-0.061	-2.424	-0.061	-14.021	-0.061	-12.371		-0.061	-5.828	-0.061	-3.982	-0.061	460.216	-0.061	435.925						-0.061	-22.541	-0.061	-7.99
										-0.06	-3.418	-0.06	-2.422	-0.06	-14.008	-0.06	-12.359		-0.06	-5.75	-0.06	-3.955	-0.06	460.82	-0.06	436.548						-0.06	-22.332	-0.06	-7.992
										-0.059	-3.411	-0.059	-2.419	-0.059	-13.996	-0.059	-12.347		-0.059	-5.672	-0.059	-3.929	-0.059	461.423	-0.059	437.17						-0.059	-22.122	-0.059	-7.994
										-0.058	-3.404	-0.058	-2.416	-0.058	-13.984	-0.058	-12.335		-0.058	-5.593	-0.058	-3.902	-0.058	462.024	-0.058	437.79						-0.058	-21.911	-0.058	-7.996
										-0.058	-3.397	-0.058	-2.414	-0.058	-13.971	-0.058	-12.323		-0.058	-5.515	-0.058	-3.875	-0.058	462.623	-0.058	438.409						-0.058	-21.698	-0.058	-7.998
										-0.057	-3.39	-0.057	-2.411	-0.057	-13.959	-0.057	-12.311		-0.057	-5.436	-0.057	-3.848	-0.057	463.221	-0.057	439.027						-0.057	-21.485	-0.057	-8
										-0.056	-3.382	-0.056	-2.408	-0.056	-13.946	-0.056	-12.299		-0.056	-5.357	-0.056	-3.821	-0.056	463.817	-0.056	439.643						-0.056	-21.271	-0.056	-8.001
										-0.055	-3.375	-0.055	-2.406	-0.055	-13.933	-0.055	-12.287		-0.055	-5.278	-0.055	-3.794	-0.055	464.412	-0.055	440.259						-0.055	-21.056	-0.055	-8.003
										-0.054	-3.368	-0.054	-2.403	-0.054	-13.921	-0.054	-12.275		-0.054	-5.199	-0.054	-3.767	-0.054	465.005	-0.054	440.873						-0.054	-20.84	-0.054	-8.004
										-0.054	-3.36	-0.054	-2.4	-0.054	-13.908	-0.054	-12.263		-0.054	-5.119	-0.054	-3.739	-0.054	465.596	-0.054	441.485						-0.054	-20.623	-0.054	-8.006
										-0.053	-3.353	-0.053	-2.397	-0.053	-13.895	-0.053	-12.251		-0.053	-5.04	-0.053	-3.712	-0.053	466.186	-0.053	442.097						-0.053	-20.405	-0.053	-8.007
										-0.052	-3.345	-0.052	-2.395	-0.052	-13.882	-0.052	-12.239		-0.052	-4.96	-0.052	-3.684	-0.052	466.774	-0.052	442.707						-0.052	-20.185	-0.052	-8.008
										-0.051	-3.338	-0.051	-2.392	-0.051	-13.869	-0.051	-12.228		-0.051	-4.88	-0.051	-3.656	-0.051	467.36	-0.051	443.316						-0.051	-19.965	-0.051	-8.009
										-0.05	-3.331	-0.05	-2.389	-0.05	-13.856	-0.05	-12.216		-0.05	-4.8	-0.05	-3.628	-0.05	467.945	-0.05	443.924						-0.05	-19.744	-0.05	-8.01
										-0.05	-3.323	-0.05	-2.386	-0.05	-13.843	-0.05	-12.204		-0.05	-4.72	-0.05	-3.6	-0.05	468.528	-0.05	444.53						-0.05	-19.522	-0.05	-8.011
										-0.049	-3.316	-0.049	-2.384	-0.049	-13.83	-0.049	-12.192		-0.049	-4.639	-0.049	-3.572	-0.049	469.11	-0.049	445.135						-0.049	-19.299	-0.049	-8.012
										-0.048	-3.308	-0.048	-2.381	-0.048	-13.816	-0.048	-12.18		-0.048	-4.559	-0.048	-3.544	-0.048	469.69	-0.048	445.739						-0.048	-19.076	-0.048	-8.013
										-0.047	-3.301	-0.047	-2.378	-0.047	-13.803	-0.047	-12.169		-0.047	-4.478	-0.047	-3.515	-0.047	470.268	-0.047	446.342						-0.047	-18.851	-0.047	-8.014
										-0.046	-3.293	-0.046	-2.375	-0.046	-13.79	-0.046	-12.157		-0.046	-4.397	-0.046	-3.487	-0.046	470.845	-0.046	446.943						-0.046	-18.625	-0.046	-8.015
										-0.046	-3.286	-0.046	-2.373	-0.046	-13.777	-0.046	-12.145		-0.046	-4.316	-0.046	-3.458	-0.046	471.42	-0.046	447.543						-0.046	-18.398	-0.046	-8.015
										-0.045	-3.278	-0.045	-2.37	-0.045	-13.763	-0.045	-12.133		-0.045	-4.235	-0.045	-3.43	-0.045	471.993	-0.045	448.142						-0.045	-18.171	-0.045	-8.016
										-0.044	-3.271	-0.044	-2.367	-0.044	-13.75	-0.044	-12.122		-0.044	-4.154	-0.044	-3.401	-0.044	472.565	-0.044	448.74						-0.044	-17.942	-0.044	-8.016
										-0.043	-3.263	-0.043	-2.364	-0.043	-13.736	-0.043	-12.11		-0.043	-4.073	-0.043	-3.372	-0.043	473.135	-0.043	449.336						-0.043	-17.713	-0.043	-8.017
										-0.042	-3.255	-0.042	-2.362	-0.042	-13.723	-0.042	-12.098		-0.042	-3.992	-0.042	-3.343	-0.042	473.703	-0.042	449.931						-0.042	-17.482	-0.042	-8.017
										-0.042	-3.248	-0.042	-2.359	-0.042	-13.709	-0.042	-12.087		-0.042	-3.91	-0.042	-3.314	-0.042	474.269	-0.042	450.524						-0.042	-17.251	-0.042	-8.017
										-0.041	-3.24	-0.041	-2.356	-0.041	-13.695	-0.041	-12.075		-0.041	-3.829	-0.041	-3.285	-0.041	474.834	-0.041	451.116						-0.041	-17.019	-0.041	-8.017
										-0.04	-3.233	-0.04	-2.353	-0.04	-13.682	-0.04	-12.064		-0.04	-3.747	-0.04	-3.256	-0.04	475.397	-0.04	451.707						-0.04	-16.786	-0.04	-8.017
										-0.039	-3.225	-0.039	-2.351	-0.039	-13.668	-0.039	-12.052		-0.039	-3.665	-0.039	-3.227	-0.039	475.959	-0.039	452.297						-0.039	-16.552	-0.039	-8.017
										-0.038	-3.218	-0.038	-2.348	-0.038	-13.654	-0.038	-12.041		-0.038	-3.584	-0.038	-3.198	-0.038	476.518	-0.038	452.885						-0.038	-16.317	-0.038	-8.017
										-0.038	-3.21	-0.038	-2.345	-0.038	-13.64	-0.038	-12.029		-0.038	-3.502	-0.038	-3.169	-0.038	477.076	-0.038	453.472						-0.038	-16.082	-0.038	-8.016
										-0.037	-3.202	-0.037	-2.342	-0.037	-13.627	-0.037	-12.017		-0.037	-3.42	-0.037	-3.14	-0.037	477.633	-0.037	454.058						-0.037	-15.845	-0.037	-8.016
										-0.036	-3.195	-0.036	-2.34	-0.036	-13.613	-0.036	-12.006		-0.036	-3.338	-0.036	-3.11	-0.036	478.187	-0.036	454.642						-0.036	-15.608	-0.036	-8.016
										-0.035	-3.187	-0.035	-2.337	-0.035	-13.599	-0.035	-11.995		-0.035	-3.256	-0.035	-3.081	-0.035	478.74	-0.035	455.225						-0.035	-15.37	-0.035	-8.015
										-0.034	-3.18	-0.034	-2.334	-0.034	-13.585	-0.034	-11.983		-0.034	-3.174	-0.034	-3.052	-0.034	479.291	-0.034	455.807						-0.034	-15.131	-0.034	-8.014
										-0.034	-3.172	-0.034	-2.331	-0.034	-13.571	-0.034	-11.972		-0.034	-3.092	-0.034	-3.022	-0.034	479.84	-0.034	456.387						-0.034	-14.891	-0.034	-8.014
										-0.033	-3.164	-0.033	-2.328	-0.033	-13.557	-0.033	-11.96		-0.033	-3.009	-0.033	-2.993	-0.033	480.387	-0.033	456.966						-0.033	-14.651	-0.033	-8.013
										-0.032	-3.157	-0.032	-2.326	-0.032	-13.543	-0.032	-11.949		-0.032	-2.927	-0.032	-2.963	-0.032	480.932	-0.032	457.543						-0.032	-14.409	-0.032	-8.012
										-0.031	-3.149	-0.031	-2.323	-0.031	-13.528	-0.031	-11.937		-0.031	-2.845	-0.031	-2.934	-0.031	481.476	-0.031	458.119						-0.031	-14.167	-0.031	-8.011
										-0.03	-3.141	-0.03	-2.32	-0.03	-13.514	-0.03	-11.926		-0.03	-2.763	-0.03	-2.904	-0.03	482.018	-0.03	458.694						-0.03	-13.924	-0.03	-8.01
										-0.03	-3.134	-0.03	-2.317	-0.03	-13.5	-0.03	-11.914		-0.03	-2.68	-0.03	-2.875	-0.03	482.558	-0.03	459.267						-0.03	-13.68	-0.03	-8.009
										-0.029	-3.126	-0.029	-2.314	-0.029	-13.486	-0.029	-11.903		-0.029	-2.598	-0.029	-2.845	-0.029	483.097	-0.029	459.839						-0.029	-13.436	-0.029	-8.008
										-0.028	-3.118	-0.028	-2.312	-0.028	-13.471	-0.028	-11.891		-0.028	-2.516	-0.028	-2.816	-0.028	483.633	-0.028	460.41						-0.028	-13.19	-0.028	-8.006
										-0.027	-3.111	-0.027	-2.309	-0.027	-13.457	-0.027	-11.88		-0.027	-2.434	-0.027	-2.786	-0.027	484.168	-0.027	460.979						-0.027	-12.944	-0.027	-8.005
										-0.026	-3.103	-0.026	-2.306	-0.026	-13.442	-0.026	-11.868		-0.026	-2.351	-0.026	-2.756	-0.026	484.7	-0.026	461.547						-0.026	-12.697	-0.026	-8.003
										-0.026	-3.095	-0.026	-2.303	-0.026	-13.428	-0.026	-11.857		-0.026	-2.269	-0.026	-2.727	-0.026	485.231	-0.026	462.113						-0.026	-12.45	-0.026	-8.002
										-0.025	-3.088	-0.025	-2.3	-0.025	-13.413	-0.025	-11.845		-0.025	-2.187	-0.025	-2.697	-0.025	485.76	-0.025	462.678						-0.025	-12.201	-0.025	-8
										-0.024	-3.08	-0.024	-2.297	-0.024	-13.399	-0.024	-11.834		-0.024	-2.104	-0.024	-2.668	-0.024	486.287	-0.024	463.241						-0.024	-11.952	-0.024	-7.998
										-0.023	-3.073	-0.023	-2.294	-0.023	-13.384	-0.023	-11.822		-0.023	-2.022	-0.023	-2.638	-0.023	486.813	-0.023	463.803						-0.023	-11.703	-0.023	-7.996
										-0.022	-3.065	-0.022	-2.291	-0.022	-13.369	-0.022	-11.811		-0.022	-1.94	-0.022	-2.609	-0.022	487.336	-0.022	464.364						-0.022	-11.452	-0.022	-7.994
										-0.022	-3.057	-0.022	-2.288	-0.022	-13.355	-0.022	-11.799		-0.022	-1.857	-0.022	-2.579	-0.022	487.858	-0.022	464.923						-0.022	-11.201	-0.022	-7.992
										-0.021	-3.05	-0.021	-2.285	-0.021	-13.34	-0.021	-11.788		-0.021	-1.775	-0.021	-2.549	-0.021	488.377	-0.021	465.481						-0.021	-10.949	-0.021	-7.989
										-0.02	-3.042	-0.02	-2.282	-0.02	-13.325	-0.02	-11.776		-0.02	-1.693	-0.02	-2.52	-0.02	488.895	-0.02	466.037						-0.02	-10.696	-0.02	-7.987
										-0.019	-3.035	-0.019	-2.28	-0.019	-13.31	-0.019	-11.765		-0.019	-1.611	-0.019	-2.49	-0.019	489.411	-0.019	466.592						-0.019	-10.443	-0.019	-7.984
										-0.018	-3.027	-0.018	-2.276	-0.018	-13.295	-0.018	-11.753		-0.018	-1.528	-0.018	-2.46	-0.018	489.925	-0.018	467.146						-0.018	-10.189	-0.018	-7.982
										-0.018	-3.02	-0.018	-2.273	-0.018	-13.28	-0.018	-11.741		-0.018	-1.446	-0.018	-2.431	-0.018	490.437	-0.018	467.698						-0.018	-9.935	-0.018	-7.979
										-0.017	-3.012	-0.017	-2.27	-0.017	-13.265	-0.017	-11.73		-0.017	-1.364	-0.017	-2.401	-0.017	490.947	-0.017	468.249						-0.017	-9.679	-0.017	-7.976
										-0.016	-3.005	-0.016	-2.267	-0.016	-13.249	-0.016	-11.718		-0.016	-1.282	-0.016	-2.372	-0.016	491.455	-0.016	468.798						-0.016	-9.423	-0.016	-7.973
										-0.015	-2.998	-0.015	-2.264	-0.015	-13.234	-0.015	-11.706		-0.015	-1.2	-0.015	-2.342	-0.015	491.961	-0.015	469.346						-0.015	-9.167	-0.015	-7.97
										-0.014	-2.99	-0.014	-2.261	-0.014	-13.219	-0.014	-11.694		-0.014	-1.118	-0.014	-2.312	-0.014	492.466	-0.014	469.892						-0.014	-8.91	-0.014	-7.966
										-0.014	-2.983	-0.014	-2.258	-0.014	-13.203	-0.014	-11.683		-0.014	-1.036	-0.014	-2.283	-0.014	492.968	-0.014	470.437						-0.014	-8.652	-0.014	-7.963
										-0.013	-2.976	-0.013	-2.255	-0.013	-13.188	-0.013	-11.671		-0.013	-0.954	-0.013	-2.253	-0.013	493.469	-0.013	470.98						-0.013	-8.394	-0.013	-7.96
										-0.012	-2.969	-0.012	-2.252	-0.012	-13.172	-0.012	-11.659		-0.012	-0.873	-0.012	-2.223	-0.012	493.967	-0.012	471.522						-0.012	-8.135	-0.012	-7.956
										-0.011	-2.961	-0.011	-2.248	-0.011	-13.156	-0.011	-11.647		-0.011	-0.791	-0.011	-2.194	-0.011	494.464	-0.011	472.063						-0.011	-7.875	-0.011	-7.952
										-0.01	-2.954	-0.01	-2.245	-0.01	-13.141	-0.01	-11.635		-0.01	-0.709	-0.01	-2.164	-0.01	494.959	-0.01	472.602						-0.01	-7.615	-0.01	-7.948
										-0.01	-2.947	-0.01	-2.242	-0.01	-13.125	-0.01	-11.623		-0.01	-0.628	-0.01	-2.134	-0.01	495.451	-0.01	473.14						-0.01	-7.354	-0.01	-7.944
										-0.009	-2.94	-0.009	-2.238	-0.009	-13.109	-0.009	-11.611		-0.009	-0.546	-0.009	-2.105	-0.009	495.942	-0.009	473.676						-0.009	-7.093	-0.009	-7.94
										-0.008	-2.933	-0.008	-2.235	-0.008	-13.093	-0.008	-11.599		-0.008	-0.465	-0.008	-2.075	-0.008	496.431	-0.008	474.211						-0.008	-6.831	-0.008	-7.936
										-0.007	-2.926	-0.007	-2.232	-0.007	-13.077	-0.007	-11.587		-0.007	-0.383	-0.007	-2.046	-0.007	496.918	-0.007	474.744						-0.007	-6.568	-0.007	-7.931
										-0.006	-2.919	-0.006	-2.228	-0.006	-13.061	-0.006	-11.574		-0.006	-0.302	-0.006	-2.016	-0.006	497.403	-0.006	475.276						-0.006	-6.305	-0.006	-7.927
										-0.006	-2.912	-0.006	-2.225	-0.006	-13.044	-0.006	-11.562		-0.006	-0.221	-0.006	-1.986	-0.006	497.886	-0.006	475.807						-0.006	-6.042	-0.006	-7.922
										-0.005	-2.905	-0.005	-2.221	-0.005	-13.028	-0.005	-11.55		-0.005	-0.14	-0.005	-1.957	-0.005	498.367	-0.005	476.336						-0.005	-5.778	-0.005	-7.917
										-0.004	-2.898	-0.004	-2.218	-0.004	-13.012	-0.004	-11.537		-0.004	-0.059	-0.004	-1.927	-0.004	498.845	-0.004	476.863						-0.004	-5.513	-0.004	-7.912
										-0.003	-2.892	-0.003	-2.215	-0.003	-12.995	-0.003	-11.525		-0.003	0.022	-0.003	-1.898	-0.003	499.323	-0.003	477.39						-0.003	-5.248	-0.003	-7.907
										-0.002	-2.885	-0.002	-2.211	-0.002	-12.978	-0.002	-11.512		-0.002	0.102	-0.002	-1.868	-0.002	499.798	-0.002	477.914						-0.002	-4.982	-0.002	-7.902
										-0.002	-2.878	-0.002	-2.207	-0.002	-12.962	-0.002	-11.5		-0.002	0.183	-0.002	-1.839	-0.002	500.271	-0.002	478.437						-0.002	-4.716	-0.002	-7.896
										-0.001	-2.871	-0.001	-2.204	-0.001	-12.945	-0.001	-11.487		-0.001	0.263	-0.001	-1.809	-0.001	500.742	-0.001	478.959						-0.001	-4.449	-0.001	-7.891
										0	-2.865	0	-2.2	0	-12.928	0	-11.474		0	0.343	0	-1.78	0	501.211	0	479.48						0	-4.182	0	-7.885
										0.001	-2.858	0.001	-2.197	0.001	-12.911	0.001	-11.461		0.001	0.423	0.001	-1.75	0.001	501.678	0.001	479.998						0.001	-3.914	0.001	-7.88
										0.002	-2.851	0.002	-2.193	0.002	-12.894	0.002	-11.448		0.002	0.503	0.002	-1.721	0.002	502.143	0.002	480.516						0.002	-3.646	0.002	-7.874
										0.002	-2.845	0.002	-2.189	0.002	-12.877	0.002	-11.435		0.002	0.583	0.002	-1.691	0.002	502.606	0.002	481.032						0.002	-3.377	0.002	-7.868
										0.003	-2.838	0.003	-2.186	0.003	-12.86	0.003	-11.422		0.003	0.662	0.003	-1.662	0.003	503.067	0.003	481.546						0.003	-3.108	0.003	-7.862
										0.004	-2.832	0.004	-2.182	0.004	-12.842	0.004	-11.409		0.004	0.742	0.004	-1.633	0.004	503.526	0.004	482.059						0.004	-2.838	0.004	-7.855
										0.005	-2.826	0.005	-2.178	0.005	-12.825	0.005	-11.396		0.005	0.821	0.005	-1.603	0.005	503.983	0.005	482.571						0.005	-2.568	0.005	-7.849
										0.006	-2.819	0.006	-2.174	0.006	-12.807	0.006	-11.383		0.006	0.9	0.006	-1.574	0.006	504.438	0.006	483.081						0.006	-2.298	0.006	-7.843
										0.006	-2.813	0.006	-2.17	0.006	-12.79	0.006	-11.369		0.006	0.978	0.006	-1.545	0.006	504.891	0.006	483.589						0.006	-2.026	0.006	-7.836
										0.007	-2.806	0.007	-2.166	0.007	-12.772	0.007	-11.356		0.007	1.057	0.007	-1.516	0.007	505.341	0.007	484.096						0.007	-1.755	0.007	-7.829
										0.008	-2.8	0.008	-2.162	0.008	-12.754	0.008	-11.342		0.008	1.135	0.008	-1.486	0.008	505.79	0.008	484.602						0.008	-1.483	0.008	-7.823
										0.009	-2.794	0.009	-2.158	0.009	-12.736	0.009	-11.328		0.009	1.213	0.009	-1.457	0.009	506.237	0.009	485.106						0.009	-1.21	0.009	-7.816
										0.01	-2.788	0.01	-2.154	0.01	-12.718	0.01	-11.315		0.01	1.29	0.01	-1.428	0.01	506.681	0.01	485.609						0.01	-0.937	0.01	-7.809
										0.01	-2.781	0.01	-2.15	0.01	-12.7	0.01	-11.301		0.01	1.368	0.01	-1.399	0.01	507.124	0.01	486.11						0.01	-0.664	0.01	-7.802
										0.011	-2.775	0.011	-2.146	0.011	-12.682	0.011	-11.287		0.011	1.445	0.011	-1.37	0.011	507.564	0.011	486.61						0.011	-0.39	0.011	-7.795
										0.012	-2.769	0.012	-2.141	0.012	-12.664	0.012	-11.273		0.012	1.522	0.012	-1.341	0.012	508.003	0.012	487.108						0.012	-0.116	0.012	-7.787
										0.013	-2.763	0.013	-2.137	0.013	-12.646	0.013	-11.259		0.013	1.599	0.013	-1.312	0.013	508.439	0.013	487.605						0.013	0.159	0.013	-7.78
										0.014	-2.757	0.014	-2.133	0.014	-12.627	0.014	-11.245		0.014	1.675	0.014	-1.283	0.014	508.873	0.014	488.1						0.014	0.434	0.014	-7.772
										0.014	-2.751	0.014	-2.128	0.014	-12.609	0.014	-11.23		0.014	1.751	0.014	-1.255	0.014	509.305	0.014	488.594						0.014	0.709	0.014	-7.765
										0.015	-2.745	0.015	-2.124	0.015	-12.59	0.015	-11.216		0.015	1.827	0.015	-1.226	0.015	509.735	0.015	489.086						0.015	0.985	0.015	-7.757
										0.016	-2.739	0.016	-2.119	0.016	-12.572	0.016	-11.202		0.016	1.903	0.016	-1.197	0.016	510.163	0.016	489.577						0.016	1.261	0.016	-7.75
										0.017	-2.733	0.017	-2.115	0.017	-12.553	0.017	-11.187		0.017	1.978	0.017	-1.168	0.017	510.588	0.017	490.067						0.017	1.538	0.017	-7.742
										0.018	-2.727	0.018	-2.11	0.018	-12.534	0.018	-11.172		0.018	2.053	0.018	-1.14	0.018	511.012	0.018	490.555						0.018	1.815	0.018	-7.734
										0.018	-2.72	0.018	-2.105	0.018	-12.515	0.018	-11.158		0.018	2.128	0.018	-1.111	0.018	511.433	0.018	491.041						0.018	2.093	0.018	-7.726
										0.019	-2.714	0.019	-2.101	0.019	-12.496	0.019	-11.143		0.019	2.203	0.019	-1.082	0.019	511.852	0.019	491.526						0.019	2.371	0.019	-7.718
										0.02	-2.708	0.02	-2.096	0.02	-12.477	0.02	-11.128		0.02	2.277	0.02	-1.054	0.02	512.269	0.02	492.01						0.02	2.649	0.02	-7.71
										0.021	-2.702	0.021	-2.091	0.021	-12.458	0.021	-11.113		0.021	2.351	0.021	-1.025	0.021	512.684	0.021	492.492						0.021	2.928	0.021	-7.702
										0.022	-2.696	0.022	-2.086	0.022	-12.439	0.022	-11.097		0.022	2.425	0.022	-0.997	0.022	513.097	0.022	492.972						0.022	3.207	0.022	-7.693
										0.022	-2.69	0.022	-2.081	0.022	-12.419	0.022	-11.082		0.022	2.499	0.022	-0.968	0.022	513.507	0.022	493.452						0.022	3.486	0.022	-7.685
										0.023	-2.684	0.023	-2.076	0.023	-12.4	0.023	-11.067		0.023	2.572	0.023	-0.94	0.023	513.916	0.023	493.929						0.023	3.766	0.023	-7.676
										0.024	-2.678	0.024	-2.071	0.024	-12.38	0.024	-11.051		0.024	2.645	0.024	-0.912	0.024	514.322	0.024	494.405						0.024	4.046	0.024	-7.668
										0.025	-2.672	0.025	-2.066	0.025	-12.361	0.025	-11.035		0.025	2.718	0.025	-0.883	0.025	514.726	0.025	494.88						0.025	4.327	0.025	-7.659
										0.026	-2.666	0.026	-2.061	0.026	-12.341	0.026	-11.02		0.026	2.791	0.026	-0.855	0.026	515.128	0.026	495.353						0.026	4.608	0.026	-7.651
										0.026	-2.66	0.026	-2.056	0.026	-12.322	0.026	-11.004		0.026	2.863	0.026	-0.827	0.026	515.528	0.026	495.825						0.026	4.889	0.026	-7.642
										0.027	-2.653	0.027	-2.05	0.027	-12.302	0.027	-10.988		0.027	2.936	0.027	-0.799	0.027	515.925	0.027	496.296						0.027	5.171	0.027	-7.633
										0.028	-2.647	0.028	-2.045	0.028	-12.282	0.028	-10.972		0.028	3.008	0.028	-0.771	0.028	516.321	0.028	496.765						0.028	5.453	0.028	-7.624
										0.029	-2.641	0.029	-2.04	0.029	-12.262	0.029	-10.955		0.029	3.08	0.029	-0.742	0.029	516.714	0.029	497.232						0.029	5.735	0.029	-7.616
										0.03	-2.635	0.03	-2.034	0.03	-12.242	0.03	-10.939		0.03	3.152	0.03	-0.714	0.03	517.105	0.03	497.698						0.03	6.018	0.03	-7.607
										0.03	-2.629	0.03	-2.029	0.03	-12.222	0.03	-10.923		0.03	3.223	0.03	-0.686	0.03	517.495	0.03	498.163						0.03	6.301	0.03	-7.598
										0.031	-2.623	0.031	-2.024	0.031	-12.202	0.031	-10.906		0.031	3.295	0.031	-0.658	0.031	517.882	0.031	498.626						0.031	6.585	0.031	-7.589
										0.032	-2.616	0.032	-2.018	0.032	-12.182	0.032	-10.889		0.032	3.366	0.032	-0.63	0.032	518.266	0.032	499.088						0.032	6.868	0.032	-7.579
										0.033	-2.61	0.033	-2.013	0.033	-12.161	0.033	-10.873		0.033	3.437	0.033	-0.603	0.033	518.649	0.033	499.548						0.033	7.153	0.033	-7.57
										0.034	-2.604	0.034	-2.007	0.034	-12.141	0.034	-10.856		0.034	3.508	0.034	-0.575	0.034	519.03	0.034	500.007						0.034	7.437	0.034	-7.561
										0.034	-2.598	0.034	-2.002	0.034	-12.12	0.034	-10.839		0.034	3.579	0.034	-0.547	0.034	519.409	0.034	500.464						0.034	7.722	0.034	-7.552
										0.035	-2.591	0.035	-1.996	0.035	-12.1	0.035	-10.822		0.035	3.65	0.035	-0.519	0.035	519.785	0.035	500.92						0.035	8.008	0.035	-7.542
										0.036	-2.585	0.036	-1.99	0.036	-12.079	0.036	-10.804		0.036	3.721	0.036	-0.492	0.036	520.16	0.036	501.374						0.036	8.293	0.036	-7.533
										0.037	-2.578	0.037	-1.985	0.037	-12.058	0.037	-10.787		0.037	3.792	0.037	-0.464	0.037	520.532	0.037	501.827						0.037	8.58	0.037	-7.524
										0.038	-2.572	0.038	-1.979	0.038	-12.038	0.038	-10.77		0.038	3.862	0.038	-0.436	0.038	520.902	0.038	502.279						0.038	8.866	0.038	-7.514
										0.038	-2.566	0.038	-1.973	0.038	-12.017	0.038	-10.752		0.038	3.933	0.038	-0.409	0.038	521.271	0.038	502.729						0.038	9.153	0.038	-7.504
										0.039	-2.559	0.039	-1.968	0.039	-11.996	0.039	-10.734		0.039	4.004	0.039	-0.381	0.039	521.637	0.039	503.178						0.039	9.44	0.039	-7.495
										0.04	-2.553	0.04	-1.962	0.04	-11.975	0.04	-10.716		0.04	4.074	0.04	-0.354	0.04	522.002	0.04	503.625						0.04	9.728	0.04	-7.485
										0.041	-2.546	0.041	-1.956	0.041	-11.954	0.041	-10.699		0.041	4.145	0.041	-0.327	0.041	522.364	0.041	504.071						0.041	10.016	0.041	-7.476
										0.042	-2.539	0.042	-1.951	0.042	-11.932	0.042	-10.68		0.042	4.216	0.042	-0.299	0.042	522.724	0.042	504.516						0.042	10.304	0.042	-7.466
										0.042	-2.533	0.042	-1.945	0.042	-11.911	0.042	-10.662		0.042	4.286	0.042	-0.272	0.042	523.083	0.042	504.959						0.042	10.593	0.042	-7.456
										0.043	-2.526	0.043	-1.939	0.043	-11.89	0.043	-10.644		0.043	4.357	0.043	-0.245	0.043	523.439	0.043	505.4						0.043	10.882	0.043	-7.446
										0.044	-2.519	0.044	-1.933	0.044	-11.868	0.044	-10.626		0.044	4.428	0.044	-0.218	0.044	523.794	0.044	505.841						0.044	11.171	0.044	-7.436
										0.045	-2.513	0.045	-1.927	0.045	-11.847	0.045	-10.607		0.045	4.498	0.045	-0.191	0.045	524.147	0.045	506.28						0.045	11.461	0.045	-7.427
										0.046	-2.506	0.046	-1.922	0.046	-11.825	0.046	-10.588		0.046	4.569	0.046	-0.164	0.046	524.497	0.046	506.717						0.046	11.751	0.046	-7.417
										0.046	-2.499	0.046	-1.916	0.046	-11.804	0.046	-10.57		0.046	4.64	0.046	-0.137	0.046	524.846	0.046	507.153						0.046	12.042	0.046	-7.407
										0.047	-2.492	0.047	-1.91	0.047	-11.782	0.047	-10.551		0.047	4.711	0.047	-0.11	0.047	525.193	0.047	507.588						0.047	12.333	0.047	-7.397
										0.048	-2.485	0.048	-1.904	0.048	-11.76	0.048	-10.532		0.048	4.783	0.048	-0.083	0.048	525.538	0.048	508.021						0.048	12.624	0.048	-7.387
										0.049	-2.478	0.049	-1.898	0.049	-11.738	0.049	-10.512		0.049	4.854	0.049	-0.056	0.049	525.881	0.049	508.453						0.049	12.916	0.049	-7.377
										0.05	-2.471	0.05	-1.892	0.05	-11.716	0.05	-10.493		0.05	4.925	0.05	-0.029	0.05	526.223	0.05	508.883						0.05	13.208	0.05	-7.366
										0.05	-2.464	0.05	-1.886	0.05	-11.694	0.05	-10.474		0.05	4.997	0.05	-0.003	0.05	526.562	0.05	509.313						0.05	13.5	0.05	-7.356
										0.051	-2.457	0.051	-1.88	0.051	-11.672	0.051	-10.454		0.051	5.068	0.051	0.024	0.051	526.9	0.051	509.74						0.051	13.793	0.051	-7.346
										0.052	-2.45	0.052	-1.874	0.052	-11.65	0.052	-10.434		0.052	5.14	0.052	0.051	0.052	527.236	0.052	510.167						0.052	14.087	0.052	-7.336
										0.053	-2.443	0.053	-1.869	0.053	-11.628	0.053	-10.415		0.053	5.212	0.053	0.077	0.053	527.57	0.053	510.592						0.053	14.38	0.053	-7.325
										0.054	-2.436	0.054	-1.863	0.054	-11.606	0.054	-10.395		0.054	5.285	0.054	0.104	0.054	527.902	0.054	511.015						0.054	14.674	0.054	-7.315
										0.054	-2.429	0.054	-1.857	0.054	-11.583	0.054	-10.375		0.054	5.357	0.054	0.13	0.054	528.233	0.054	511.438						0.054	14.969	0.054	-7.305
										0.055	-2.422	0.055	-1.851	0.055	-11.561	0.055	-10.354		0.055	5.43	0.055	0.157	0.055	528.562	0.055	511.858						0.055	15.264	0.055	-7.294
										0.056	-2.414	0.056	-1.845	0.056	-11.538	0.056	-10.334		0.056	5.503	0.056	0.183	0.056	528.889	0.056	512.278						0.056	15.559	0.056	-7.284
										0.057	-2.407	0.057	-1.839	0.057	-11.515	0.057	-10.314		0.057	5.576	0.057	0.21	0.057	529.214	0.057	512.696						0.057	15.855	0.057	-7.273
										0.058	-2.4	0.058	-1.833	0.058	-11.493	0.058	-10.293		0.058	5.649	0.058	0.236	0.058	529.538	0.058	513.113						0.058	16.151	0.058	-7.263
										0.058	-2.392	0.058	-1.828	0.058	-11.47	0.058	-10.272		0.058	5.723	0.058	0.263	0.058	529.86	0.058	513.528						0.058	16.447	0.058	-7.252
										0.059	-2.385	0.059	-1.822	0.059	-11.447	0.059	-10.251		0.059	5.796	0.059	0.289	0.059	530.181	0.059	513.943						0.059	16.744	0.059	-7.242
										0.06	-2.378	0.06	-1.816	0.06	-11.424	0.06	-10.23		0.06	5.871	0.06	0.315	0.06	530.499	0.06	514.355						0.06	17.041	0.06	-7.231
										0.061	-2.37	0.061	-1.81	0.061	-11.4	0.061	-10.209		0.061	5.945	0.061	0.341	0.061	530.816	0.061	514.767						0.061	17.339	0.061	-7.22
										0.062	-2.363	0.062	-1.805	0.062	-11.377	0.062	-10.188		0.062	6.02	0.062	0.368	0.062	531.132	0.062	515.177						0.062	17.637	0.062	-7.209
										0.062	-2.355	0.062	-1.799	0.062	-11.354	0.062	-10.167		0.062	6.095	0.062	0.394	0.062	531.446	0.062	515.586						0.062	17.936	0.062	-7.199
										0.063	-2.347	0.063	-1.793	0.063	-11.33	0.063	-10.145		0.063	6.17	0.063	0.42	0.063	531.758	0.063	515.993						0.063	18.235	0.063	-7.188
										0.064	-2.34	0.064	-1.788	0.064	-11.306	0.064	-10.123		0.064	6.245	0.064	0.446	0.064	532.069	0.064	516.399						0.064	18.535	0.064	-7.177
										0.065	-2.332	0.065	-1.782	0.065	-11.283	0.065	-10.102		0.065	6.321	0.065	0.472	0.065	532.378	0.065	516.804						0.065	18.834	0.065	-7.166
										0.066	-2.324	0.066	-1.776	0.066	-11.259	0.066	-10.08		0.066	6.398	0.066	0.499	0.066	532.685	0.066	517.208						0.066	19.135	0.066	-7.155
										0.066	-2.317	0.066	-1.771	0.066	-11.235	0.066	-10.057		0.066	6.474	0.066	0.525	0.066	532.991	0.066	517.61						0.066	19.436	0.066	-7.144
										0.067	-2.309	0.067	-1.766	0.067	-11.211	0.067	-10.035		0.067	6.551	0.067	0.551	0.067	533.296	0.067	518.011						0.067	19.737	0.067	-7.133
										0.068	-2.301	0.068	-1.76	0.068	-11.186	0.068	-10.013		0.068	6.628	0.068	0.577	0.068	533.599	0.068	518.41						0.068	20.039	0.068	-7.122
										0.069	-2.293	0.069	-1.755	0.069	-11.162	0.069	-9.99		0.069	6.706	0.069	0.603	0.069	533.9	0.069	518.809						0.069	20.341	0.069	-7.111
										0.07	-2.285	0.07	-1.749	0.07	-11.137	0.07	-9.967		0.07	6.784	0.07	0.629	0.07	534.2	0.07	519.206						0.07	20.644	0.07	-7.1
										0.07	-2.277	0.07	-1.744	0.07	-11.112	0.07	-9.945		0.07	6.862	0.07	0.655	0.07	534.498	0.07	519.602						0.07	20.947	0.07	-7.088
										0.071	-2.269	0.071	-1.739	0.071	-11.087	0.071	-9.922		0.071	6.941	0.071	0.681	0.071	534.795	0.071	519.996						0.071	21.25	0.071	-7.077
										0.072	-2.261	0.072	-1.733	0.072	-11.062	0.072	-9.898		0.072	7.02	0.072	0.707	0.072	535.091	0.072	520.389						0.072	21.554	0.072	-7.066
										0.073	-2.253	0.073	-1.728	0.073	-11.037	0.073	-9.875		0.073	7.099	0.073	0.733	0.073	535.385	0.073	520.781						0.073	21.859	0.073	-7.054
										0.074	-2.245	0.074	-1.723	0.074	-11.012	0.074	-9.851		0.074	7.179	0.074	0.759	0.074	535.677	0.074	521.172						0.074	22.164	0.074	-7.043
										0.074	-2.237	0.074	-1.718	0.074	-10.986	0.074	-9.828		0.074	7.259	0.074	0.785	0.074	535.969	0.074	521.561						0.074	22.47	0.074	-7.032
										0.075	-2.228	0.075	-1.712	0.075	-10.96	0.075	-9.804		0.075	7.339	0.075	0.811	0.075	536.258	0.075	521.949						0.075	22.776	0.075	-7.02
										0.076	-2.22	0.076	-1.707	0.076	-10.934	0.076	-9.78		0.076	7.42	0.076	0.837	0.076	536.547	0.076	522.336						0.076	23.082	0.076	-7.009
										0.077	-2.212	0.077	-1.702	0.077	-10.908	0.077	-9.755		0.077	7.501	0.077	0.863	0.077	536.834	0.077	522.722						0.077	23.389	0.077	-6.997
										0.078	-2.203	0.078	-1.697	0.078	-10.881	0.078	-9.731		0.078	7.582	0.078	0.889	0.078	537.119	0.078	523.106						0.078	23.697	0.078	-6.986
										0.078	-2.195	0.078	-1.692	0.078	-10.855	0.078	-9.706		0.078	7.664	0.078	0.915	0.078	537.403	0.078	523.489						0.078	24.005	0.078	-6.974
										0.079	-2.186	0.079	-1.687	0.079	-10.828	0.079	-9.681		0.079	7.746	0.079	0.941	0.079	537.686	0.079	523.871						0.079	24.314	0.079	-6.962
										0.08	-2.178	0.08	-1.682	0.08	-10.801	0.08	-9.656		0.08	7.829	0.08	0.967	0.08	537.967	0.08	524.251						0.08	24.623	0.08	-6.951
										0.081	-2.169	0.081	-1.677	0.081	-10.774	0.081	-9.63		0.081	7.912	0.081	0.993	0.081	538.248	0.081	524.631						0.081	24.932	0.081	-6.939
										0.082	-2.161	0.082	-1.672	0.082	-10.746	0.082	-9.605		0.082	7.995	0.082	1.019	0.082	538.526	0.082	525.009						0.082	25.243	0.082	-6.927
										0.082	-2.152	0.082	-1.667	0.082	-10.719	0.082	-9.579		0.082	8.079	0.082	1.045	0.082	538.804	0.082	525.386						0.082	25.553	0.082	-6.916
										0.083	-2.143	0.083	-1.662	0.083	-10.691	0.083	-9.553		0.083	8.163	0.083	1.071	0.083	539.08	0.083	525.761						0.083	25.864	0.083	-6.904
										0.084	-2.135	0.084	-1.657	0.084	-10.663	0.084	-9.526		0.084	8.248	0.084	1.097	0.084	539.354	0.084	526.136						0.084	26.176	0.084	-6.892
										0.085	-2.126	0.085	-1.653	0.085	-10.634	0.085	-9.5		0.085	8.332	0.085	1.123	0.085	539.628	0.085	526.509						0.085	26.489	0.085	-6.88
										0.086	-2.117	0.086	-1.648	0.086	-10.606	0.086	-9.473		0.086	8.418	0.086	1.149	0.086	539.9	0.086	526.881						0.086	26.801	0.086	-6.868
										0.086	-2.108	0.086	-1.643	0.086	-10.577	0.086	-9.446		0.086	8.503	0.086	1.175	0.086	540.17	0.086	527.252						0.086	27.115	0.086	-6.856
										0.087	-2.099	0.087	-1.638	0.087	-10.547	0.087	-9.418		0.087	8.589	0.087	1.2	0.087	540.44	0.087	527.621						0.087	27.429	0.087	-6.845
										0.088	-2.09	0.088	-1.633	0.088	-10.518	0.088	-9.391		0.088	8.675	0.088	1.226	0.088	540.708	0.088	527.99						0.088	27.743	0.088	-6.833
										0.089	-2.081	0.089	-1.629	0.089	-10.488	0.089	-9.362		0.089	8.762	0.089	1.252	0.089	540.974	0.089	528.357						0.089	28.059	0.089	-6.821
										0.09	-2.071	0.09	-1.624	0.09	-10.458	0.09	-9.334		0.09	8.849	0.09	1.278	0.09	541.24	0.09	528.723						0.09	28.374	0.09	-6.809
										0.09	-2.062	0.09	-1.619	0.09	-10.427	0.09	-9.305		0.09	8.936	0.09	1.304	0.09	541.504	0.09	529.087						0.09	28.691	0.09	-6.797
										0.091	-2.053	0.091	-1.614	0.091	-10.396	0.091	-9.276		0.091	9.024	0.091	1.33	0.091	541.766	0.091	529.451						0.091	29.007	0.091	-6.785
										0.092	-2.043	0.092	-1.61	0.092	-10.365	0.092	-9.247		0.092	9.112	0.092	1.356	0.092	542.028	0.092	529.813						0.092	29.325	0.092	-6.773
										0.093	-2.034	0.093	-1.605	0.093	-10.334	0.093	-9.217		0.093	9.2	0.093	1.382	0.093	542.288	0.093	530.174						0.093	29.643	0.093	-6.761
										0.094	-2.024	0.094	-1.6	0.094	-10.302	0.094	-9.187		0.094	9.289	0.094	1.408	0.094	542.546	0.094	530.534						0.094	29.961	0.094	-6.749
										0.094	-2.015	0.094	-1.595	0.094	-10.269	0.094	-9.157		0.094	9.378	0.094	1.434	0.094	542.804	0.094	530.893						0.094	30.281	0.094	-6.737
										0.095	-2.005	0.095	-1.591	0.095	-10.237	0.095	-9.126		0.095	9.467	0.095	1.46	0.095	543.06	0.095	531.25						0.095	30.6	0.095	-6.725
										0.096	-1.995	0.096	-1.586	0.096	-10.204	0.096	-9.095		0.096	9.557	0.096	1.486	0.096	543.315	0.096	531.607						0.096	30.921	0.096	-6.713
										0.097	-1.985	0.097	-1.581	0.097	-10.17	0.097	-9.064		0.097	9.647	0.097	1.512	0.097	543.568	0.097	531.962						0.097	31.241	0.097	-6.701
										0.098	-1.976	0.098	-1.576	0.098	-10.136	0.098	-9.032		0.098	9.737	0.098	1.538	0.098	543.821	0.098	532.316						0.098	31.563	0.098	-6.689
										0.098	-1.966	0.098	-1.571	0.098	-10.102	0.098	-8.999		0.098	9.828	0.098	1.564	0.098	544.071	0.098	532.669						0.098	31.885	0.098	-6.677
										0.099	-1.955	0.099	-1.566	0.099	-10.067	0.099	-8.966		0.099	9.919	0.099	1.59	0.099	544.321	0.099	533.02						0.099	32.208	0.099	-6.664
										0.1	-1.945	0.1	-1.561	0.1	-10.032	0.1	-8.933		0.1	10.01	0.1	1.616	0.1	544.569	0.1	533.371						0.1	32.531	0.1	-6.652
										0.101	-1.935	0.101	-1.556	0.101	-9.996	0.101	-8.899		0.101	10.102	0.101	1.643	0.101	544.816	0.101	533.72						0.101	32.855	0.101	-6.64
										0.102	-1.925	0.102	-1.551	0.102	-9.96	0.102	-8.865		0.102	10.194	0.102	1.669	0.102	545.062	0.102	534.069						0.102	33.179	0.102	-6.628
										0.102	-1.914	0.102	-1.546	0.102	-9.923	0.102	-8.831		0.102	10.286	0.102	1.695	0.102	545.306	0.102	534.416						0.102	33.504	0.102	-6.616
										0.103	-1.904	0.103	-1.541	0.103	-9.886	0.103	-8.795		0.103	10.379	0.103	1.721	0.103	545.549	0.103	534.762						0.103	33.83	0.103	-6.604
										0.104	-1.893	0.104	-1.536	0.104	-9.848	0.104	-8.76		0.104	10.471	0.104	1.747	0.104	545.791	0.104	535.107						0.104	34.156	0.104	-6.592
										0.105	-1.883	0.105	-1.531	0.105	-9.81	0.105	-8.723		0.105	10.564	0.105	1.773	0.105	546.032	0.105	535.45						0.105	34.483	0.105	-6.58
										0.106	-1.872	0.106	-1.526	0.106	-9.771	0.106	-8.687		0.106	10.658	0.106	1.8	0.106	546.271	0.106	535.793						0.106	34.81	0.106	-6.567
										0.106	-1.861	0.106	-1.52	0.106	-9.731	0.106	-8.649		0.106	10.752	0.106	1.826	0.106	546.509	0.106	536.135						0.106	35.138	0.106	-6.555
										0.107	-1.85	0.107	-1.515	0.107	-9.691	0.107	-8.611		0.107	10.846	0.107	1.852	0.107	546.745	0.107	536.475						0.107	35.467	0.107	-6.543
										0.108	-1.839	0.108	-1.51	0.108	-9.65	0.108	-8.573		0.108	10.94	0.108	1.878	0.108	546.981	0.108	536.814						0.108	35.796	0.108	-6.531
										0.109	-1.828	0.109	-1.504	0.109	-9.609	0.109	-8.534		0.109	11.035	0.109	1.905	0.109	547.214	0.109	537.152						0.109	36.125	0.109	-6.519
										0.11	-1.817	0.11	-1.498	0.11	-9.567	0.11	-8.494		0.11	11.129	0.11	1.931	0.11	547.447	0.11	537.489						0.11	36.456	0.11	-6.506
										0.11	-1.805	0.11	-1.493	0.11	-9.525	0.11	-8.453		0.11	11.225	0.11	1.957	0.11	547.679	0.11	537.825						0.11	36.787	0.11	-6.494
										0.111	-1.794	0.111	-1.487	0.111	-9.482	0.111	-8.412		0.111	11.32	0.111	1.984	0.111	547.909	0.111	538.16						0.111	37.118	0.111	-6.482
										0.112	-1.782	0.112	-1.481	0.112	-9.438	0.112	-8.37		0.112	11.416	0.112	2.01	0.112	548.137	0.112	538.494						0.112	37.451	0.112	-6.47
										0.113	-1.77	0.113	-1.475	0.113	-9.393	0.113	-8.328		0.113	11.512	0.113	2.036	0.113	548.365	0.113	538.827						0.113	37.783	0.113	-6.458
										0.114	-1.759	0.114	-1.469	0.114	-9.348	0.114	-8.285		0.114	11.608	0.114	2.063	0.114	548.591	0.114	539.158						0.114	38.117	0.114	-6.445
										0.114	-1.747	0.114	-1.463	0.114	-9.302	0.114	-8.241		0.114	11.705	0.114	2.089	0.114	548.816	0.114	539.488						0.114	38.451	0.114	-6.433
										0.115	-1.735	0.115	-1.457	0.115	-9.256	0.115	-8.196		0.115	11.801	0.115	2.115	0.115	549.04	0.115	539.818						0.115	38.785	0.115	-6.421
										0.116	-1.722	0.116	-1.45	0.116	-9.208	0.116	-8.151		0.116	11.898	0.116	2.142	0.116	549.262	0.116	540.146						0.116	39.12	0.116	-6.408
										0.117	-1.71	0.117	-1.444	0.117	-9.16	0.117	-8.105		0.117	11.996	0.117	2.168	0.117	549.483	0.117	540.473						0.117	39.456	0.117	-6.396
										0.118	-1.697	0.118	-1.437	0.118	-9.111	0.118	-8.058		0.118	12.093	0.118	2.194	0.118	549.703	0.118	540.799						0.118	39.793	0.118	-6.384
										0.118	-1.685	0.118	-1.43	0.118	-9.061	0.118	-8.01		0.118	12.191	0.118	2.221	0.118	549.921	0.118	541.124						0.118	40.13	0.118	-6.371
										0.119	-1.672	0.119	-1.423	0.119	-9.011	0.119	-7.961		0.119	12.289	0.119	2.247	0.119	550.138	0.119	541.447						0.119	40.467	0.119	-6.359
										0.12	-1.659	0.12	-1.416	0.12	-8.959	0.12	-7.912		0.12	12.388	0.12	2.274	0.12	550.354	0.12	541.77						0.12	40.805	0.12	-6.347
										0.121	-1.646	0.121	-1.409	0.121	-8.907	0.121	-7.861		0.121	12.486	0.121	2.3	0.121	550.568	0.121	542.092						0.121	41.144	0.121	-6.334
										0.122	-1.632	0.122	-1.402	0.122	-8.854	0.122	-7.81		0.122	12.585	0.122	2.327	0.122	550.782	0.122	542.412						0.122	41.483	0.122	-6.322
										0.122	-1.619	0.122	-1.394	0.122	-8.8	0.122	-7.758		0.122	12.684	0.122	2.353	0.122	550.993	0.122	542.731						0.122	41.823	0.122	-6.309
										0.123	-1.605	0.123	-1.386	0.123	-8.745	0.123	-7.705		0.123	12.784	0.123	2.38	0.123	551.204	0.123	543.05						0.123	42.164	0.123	-6.297
										0.124	-1.591	0.124	-1.379	0.124	-8.689	0.124	-7.651		0.124	12.883	0.124	2.406	0.124	551.413	0.124	543.367						0.124	42.505	0.124	-6.284
										0.125	-1.577	0.125	-1.371	0.125	-8.632	0.125	-7.596		0.125	12.983	0.125	2.433	0.125	551.621	0.125	543.683						0.125	42.847	0.125	-6.272
										0.126	-1.562	0.126	-1.362	0.126	-8.575	0.126	-7.54		0.126	13.083	0.126	2.46	0.126	551.828	0.126	543.998						0.126	43.189	0.126	-6.259
										0.126	-1.548	0.126	-1.354	0.126	-8.516	0.126	-7.483		0.126	13.183	0.126	2.486	0.126	552.033	0.126	544.311						0.126	43.532	0.126	-6.247
										0.127	-1.533	0.127	-1.345	0.127	-8.456	0.127	-7.425		0.127	13.284	0.127	2.513	0.127	552.237	0.127	544.624						0.127	43.876	0.127	-6.234
										0.128	-1.518	0.128	-1.337	0.128	-8.395	0.128	-7.365		0.128	13.385	0.128	2.539	0.128	552.44	0.128	544.936						0.128	44.22	0.128	-6.221
										0.129	-1.502	0.129	-1.328	0.129	-8.333	0.129	-7.305		0.129	13.486	0.129	2.566	0.129	552.641	0.129	545.246						0.129	44.565	0.129	-6.209
										0.13	-1.487	0.13	-1.318	0.13	-8.271	0.13	-7.244		0.13	13.587	0.13	2.593	0.13	552.841	0.13	545.555						0.13	44.91	0.13	-6.196
										0.13	-1.471	0.13	-1.309	0.13	-8.207	0.13	-7.181		0.13	13.688	0.13	2.619	0.13	553.039	0.13	545.863						0.13	45.256	0.13	-6.183
										0.131	-1.455	0.131	-1.299	0.131	-8.141	0.131	-7.118		0.131	13.79	0.131	2.646	0.131	553.237	0.131	546.171						0.131	45.602	0.131	-6.17
										0.132	-1.439	0.132	-1.289	0.132	-8.075	0.132	-7.053		0.132	13.892	0.132	2.673	0.132	553.433	0.132	546.477						0.132	45.949	0.132	-6.157
										0.133	-1.422	0.133	-1.279	0.133	-8.008	0.133	-6.987		0.133	13.994	0.133	2.699	0.133	553.627	0.133	546.781						0.133	46.297	0.133	-6.144
										0.134	-1.405	0.134	-1.269	0.134	-7.939	0.134	-6.92		0.134	14.096	0.134	2.726	0.134	553.82	0.134	547.085						0.134	46.645	0.134	-6.132
										0.134	-1.388	0.134	-1.258	0.134	-7.869	0.134	-6.851		0.134	14.198	0.134	2.753	0.134	554.012	0.134	547.388						0.134	46.993	0.134	-6.119
										0.135	-1.371	0.135	-1.247	0.135	-7.798	0.135	-6.781		0.135	14.301	0.135	2.779	0.135	554.203	0.135	547.689						0.135	47.343	0.135	-6.105
										0.136	-1.353	0.136	-1.236	0.136	-7.725	0.136	-6.71		0.136	14.404	0.136	2.806	0.136	554.392	0.136	547.99						0.136	47.693	0.136	-6.092
										0.137	-1.335	0.137	-1.225	0.137	-7.652	0.137	-6.638		0.137	14.507	0.137	2.833	0.137	554.58	0.137	548.289						0.137	48.043	0.137	-6.079
										0.138	-1.316	0.138	-1.213	0.138	-7.577	0.138	-6.564		0.138	14.61	0.138	2.86	0.138	554.767	0.138	548.587						0.138	48.394	0.138	-6.066
										0.138	-1.298	0.138	-1.201	0.138	-7.5	0.138	-6.489		0.138	14.714	0.138	2.887	0.138	554.952	0.138	548.884						0.138	48.745	0.138	-6.053
										0.139	-1.279	0.139	-1.189	0.139	-7.422	0.139	-6.412		0.139	14.817	0.139	2.913	0.139	555.136	0.139	549.18						0.139	49.097	0.139	-6.039
										0.14	-1.259	0.14	-1.176	0.14	-7.343	0.14	-6.334		0.14	14.921	0.14	2.94	0.14	555.318	0.14	549.475						0.14	49.45	0.14	-6.026
										0.141	-1.24	0.141	-1.163	0.141	-7.262	0.141	-6.255		0.141	15.025	0.141	2.967	0.141	555.499	0.141	549.769						0.141	49.803	0.141	-6.013
										0.142	-1.22	0.142	-1.15	0.142	-7.18	0.142	-6.174		0.142	15.129	0.142	2.994	0.142	555.679	0.142	550.061						0.142	50.156	0.142	-5.999
										0.142	-1.2	0.142	-1.136	0.142	-7.096	0.142	-6.092		0.142	15.234	0.142	3.021	0.142	555.858	0.142	550.353						0.142	50.51	0.142	-5.986
										0.143	-1.179	0.143	-1.122	0.143	-7.011	0.143	-6.008		0.143	15.338	0.143	3.048	0.143	556.035	0.143	550.643						0.143	50.865	0.143	-5.972
										0.144	-1.158	0.144	-1.108	0.144	-6.924	0.144	-5.922		0.144	15.443	0.144	3.075	0.144	556.211	0.144	550.932						0.144	51.22	0.144	-5.958
										0.145	-1.137	0.145	-1.094	0.145	-6.835	0.145	-5.835		0.145	15.548	0.145	3.102	0.145	556.385	0.145	551.221						0.145	51.576	0.145	-5.945
										0.146	-1.115	0.146	-1.079	0.146	-6.745	0.146	-5.747		0.146	15.653	0.146	3.129	0.146	556.558	0.146	551.508						0.146	51.932	0.146	-5.931
										0.146	-1.093	0.146	-1.063	0.146	-6.653	0.146	-5.656		0.146	15.758	0.146	3.156	0.146	556.73	0.146	551.793						0.146	52.288	0.146	-5.917
										0.147	-1.07	0.147	-1.048	0.147	-6.559	0.147	-5.565		0.147	15.863	0.147	3.183	0.147	556.901	0.147	552.078						0.147	52.645	0.147	-5.903
										0.148	-1.047	0.148	-1.032	0.148	-6.464	0.148	-5.471		0.148	15.969	0.148	3.21	0.148	557.07	0.148	552.362						0.148	53.003	0.148	-5.889
										0.149	-1.024	0.149	-1.015	0.149	-6.366	0.149	-5.376		0.149	16.074	0.149	3.237	0.149	557.238	0.149	552.645						0.149	53.361	0.149	-5.875
										0.15	-1	0.15	-0.998	0.15	-6.267	0.15	-5.278		0.15	16.18	0.15	3.264	0.15	557.404	0.15	552.926						0.15	53.719	0.15	-5.861
										0.15	-0.976	0.15	-0.981	0.15	-6.166	0.15	-5.18		0.15	16.286	0.15	3.291	0.15	557.569	0.15	553.206						0.15	54.078	0.15	-5.847
										0.151	-0.952	0.151	-0.964	0.151	-6.063	0.151	-5.079		0.151	16.392	0.151	3.318	0.151	557.733	0.151	553.486						0.151	54.437	0.151	-5.833
										0.152	-0.927	0.152	-0.945	0.152	-5.958	0.152	-4.976		0.152	16.498	0.152	3.346	0.152	557.895	0.152	553.764						0.152	54.797	0.152	-5.818
										0.153	-0.902	0.153	-0.927	0.153	-5.852	0.153	-4.872		0.153	16.604	0.153	3.373	0.153	558.057	0.153	554.041						0.153	55.157	0.153	-5.804
										0.154	-0.876	0.154	-0.908	0.154	-5.743	0.154	-4.766		0.154	16.71	0.154	3.4	0.154	558.216	0.154	554.317						0.154	55.517	0.154	-5.79
										0.154	-0.85	0.154	-0.889	0.154	-5.632	0.154	-4.657		0.154	16.816	0.154	3.427	0.154	558.375	0.154	554.592						0.154	55.878	0.154	-5.775
										0.155	-0.823	0.155	-0.869	0.155	-5.519	0.155	-4.547		0.155	16.923	0.155	3.455	0.155	558.532	0.155	554.865						0.155	56.239	0.155	-5.761
										0.156	-0.796	0.156	-0.849	0.156	-5.403	0.156	-4.435		0.156	17.029	0.156	3.482	0.156	558.688	0.156	555.138						0.156	56.601	0.156	-5.746
										0.157	-0.768	0.157	-0.828	0.157	-5.286	0.157	-4.321		0.157	17.135	0.157	3.509	0.157	558.843	0.157	555.409						0.157	56.963	0.157	-5.731
										0.158	-0.74	0.158	-0.807	0.158	-5.166	0.158	-4.204		0.158	17.242	0.158	3.536	0.158	558.996	0.158	555.679						0.158	57.326	0.158	-5.716
										0.158	-0.712	0.158	-0.785	0.158	-5.044	0.158	-4.086		0.158	17.349	0.158	3.564	0.158	559.148	0.158	555.948						0.158	57.688	0.158	-5.701
										0.159	-0.683	0.159	-0.763	0.159	-4.92	0.159	-3.965		0.159	17.455	0.159	3.591	0.159	559.298	0.159	556.216						0.159	58.051	0.159	-5.686
										0.16	-0.653	0.16	-0.741	0.16	-4.794	0.16	-3.843		0.16	17.562	0.16	3.618	0.16	559.448	0.16	556.483						0.16	58.415	0.16	-5.671
										0.161	-0.623	0.161	-0.717	0.161	-4.665	0.161	-3.718		0.161	17.669	0.161	3.645	0.161	559.596	0.161	556.749						0.161	58.779	0.161	-5.656
										0.162	-0.592	0.162	-0.694	0.162	-4.533	0.162	-3.591		0.162	17.775	0.162	3.673	0.162	559.742	0.162	557.013						0.162	59.143	0.162	-5.641
										0.162	-0.561	0.162	-0.67	0.162	-4.399	0.162	-3.461		0.162	17.882	0.162	3.7	0.162	559.888	0.162	557.276						0.162	59.507	0.162	-5.626
										0.163	-0.53	0.163	-0.645	0.163	-4.263	0.163	-3.329		0.163	17.989	0.163	3.727	0.163	560.032	0.163	557.539						0.163	59.872	0.163	-5.61
										0.164	-0.498	0.164	-0.62	0.164	-4.124	0.164	-3.195		0.164	18.095	0.164	3.755	0.164	560.174	0.164	557.8						0.164	60.237	0.164	-5.595
										0.165	-0.465	0.165	-0.594	0.165	-3.982	0.165	-3.059		0.165	18.202	0.165	3.782	0.165	560.316	0.165	558.059						0.165	60.603	0.165	-5.58
										0.166	-0.432	0.166	-0.568	0.166	-3.838	0.166	-2.92		0.166	18.309	0.166	3.809	0.166	560.456	0.166	558.318						0.166	60.968	0.166	-5.564
										0.166	-0.398	0.166	-0.541	0.166	-3.691	0.166	-2.779		0.166	18.415	0.166	3.837	0.166	560.594	0.166	558.576						0.166	61.334	0.166	-5.549
										0.167	-0.363	0.167	-0.513	0.167	-3.541	0.167	-2.636		0.167	18.522	0.167	3.864	0.167	560.732	0.167	558.832						0.167	61.7	0.167	-5.533
										0.168	-0.328	0.168	-0.485	0.168	-3.388	0.168	-2.489		0.168	18.629	0.168	3.891	0.168	560.868	0.168	559.087						0.168	62.067	0.168	-5.517
										0.169	-0.292	0.169	-0.456	0.169	-3.233	0.169	-2.341		0.169	18.735	0.169	3.919	0.169	561.002	0.169	559.341						0.169	62.433	0.169	-5.501
										0.17	-0.256	0.17	-0.427	0.17	-3.075	0.17	-2.19		0.17	18.841	0.17	3.946	0.17	561.136	0.17	559.594						0.17	62.8	0.17	-5.486
										0.17	-0.219	0.17	-0.397	0.17	-2.914	0.17	-2.036		0.17	18.948	0.17	3.974	0.17	561.268	0.17	559.846						0.17	63.167	0.17	-5.47
										0.171	-0.182	0.171	-0.367	0.171	-2.75	0.171	-1.879		0.171	19.054	0.171	4.001	0.171	561.399	0.171	560.096						0.171	63.535	0.171	-5.454
										0.172	-0.144	0.172	-0.336	0.172	-2.583	0.172	-1.72		0.172	19.16	0.172	4.028	0.172	561.528	0.172	560.345						0.172	63.902	0.172	-5.438
										0.173	-0.105	0.173	-0.304	0.173	-2.413	0.173	-1.558		0.173	19.267	0.173	4.056	0.173	561.656	0.173	560.593						0.173	64.27	0.173	-5.422
										0.174	-0.065	0.174	-0.271	0.174	-2.24	0.174	-1.394		0.174	19.373	0.174	4.083	0.174	561.783	0.174	560.84						0.174	64.638	0.174	-5.405
										0.174	-0.025	0.174	-0.238	0.174	-2.064	0.174	-1.227		0.174	19.479	0.174	4.111	0.174	561.908	0.174	561.086						0.174	65.006	0.174	-5.389
										0.175	0.016	0.175	-0.205	0.175	-1.885	0.175	-1.057		0.175	19.585	0.175	4.139	0.175	562.032	0.175	561.33						0.175	65.374	0.175	-5.373
										0.176	0.058	0.176	-0.17	0.176	-1.702	0.176	-0.884		0.176	19.69	0.176	4.166	0.176	562.155	0.176	561.574						0.176	65.742	0.176	-5.357
										0.177	0.1	0.177	-0.135	0.177	-1.517	0.177	-0.708		0.177	19.796	0.177	4.194	0.177	562.276	0.177	561.816						0.177	66.111	0.177	-5.341
										0.178	0.143	0.178	-0.099	0.178	-1.328	0.178	-0.529		0.178	19.902	0.178	4.221	0.178	562.396	0.178	562.056						0.178	66.48	0.178	-5.324
										0.178	0.187	0.178	-0.063	0.178	-1.136	0.178	-0.348		0.178	20.007	0.178	4.249	0.178	562.515	0.178	562.296						0.178	66.848	0.178	-5.308
										0.179	0.232	0.179	-0.026	0.179	-0.941	0.179	-0.163		0.179	20.113	0.179	4.277	0.179	562.632	0.179	562.534						0.179	67.217	0.179	-5.291
										0.18	0.277	0.18	0.012	0.18	-0.742	0.18	0.024		0.18	20.218	0.18	4.304	0.18	562.748	0.18	562.772						0.18	67.586	0.18	-5.275
										0.181	0.323	0.181	0.05	0.181	-0.54	0.181	0.215		0.181	20.323	0.181	4.332	0.181	562.863	0.181	563.008						0.181	67.955	0.181	-5.258
										0.182	0.37	0.182	0.09	0.182	-0.335	0.182	0.409		0.182	20.428	0.182	4.36	0.182	562.976	0.182	563.242						0.182	68.325	0.182	-5.242
										0.182	0.418	0.182	0.13	0.182	-0.126	0.182	0.605		0.182	20.533	0.182	4.388	0.182	563.088	0.182	563.476						0.182	68.694	0.182	-5.225
										0.183	0.466	0.183	0.17	0.183	0.086	0.183	0.805		0.183	20.637	0.183	4.415	0.183	563.199	0.183	563.708						0.183	69.063	0.183	-5.209
										0.184	0.516	0.184	0.212	0.184	0.302	0.184	1.008		0.184	20.742	0.184	4.443	0.184	563.308	0.184	563.939						0.184	69.433	0.184	-5.192
										0.185	0.566	0.185	0.254	0.185	0.521	0.185	1.215		0.185	20.846	0.185	4.471	0.185	563.416	0.185	564.169						0.185	69.802	0.185	-5.175
										0.186	0.617	0.186	0.297	0.186	0.743	0.186	1.424		0.186	20.95	0.186	4.499	0.186	563.523	0.186	564.398						0.186	70.172	0.186	-5.159
										0.186	0.669	0.186	0.341	0.186	0.969	0.186	1.637		0.186	21.054	0.186	4.527	0.186	563.628	0.186	564.625						0.186	70.541	0.186	-5.142
										0.187	0.721	0.187	0.385	0.187	1.199	0.187	1.853		0.187	21.158	0.187	4.555	0.187	563.732	0.187	564.851						0.187	70.91	0.187	-5.125
										0.188	0.775	0.188	0.43	0.188	1.432	0.188	2.072		0.188	21.261	0.188	4.583	0.188	563.834	0.188	565.076						0.188	71.28	0.188	-5.108
										0.189	0.829	0.189	0.476	0.189	1.669	0.189	2.294		0.189	21.365	0.189	4.61	0.189	563.936	0.189	565.299						0.189	71.649	0.189	-5.091
										0.19	0.885	0.19	0.523	0.19	1.91	0.19	2.52		0.19	21.468	0.19	4.638	0.19	564.035	0.19	565.522						0.19	72.019	0.19	-5.075
										0.19	0.941	0.19	0.571	0.19	2.154	0.19	2.75		0.19	21.571	0.19	4.666	0.19	564.134	0.19	565.743						0.19	72.388	0.19	-5.058
										0.191	0.998	0.191	0.619	0.191	2.402	0.191	2.982		0.191	21.674	0.191	4.694	0.191	564.231	0.191	565.963						0.191	72.757	0.191	-5.041
										0.192	1.056	0.192	0.668	0.192	2.653	0.192	3.219		0.192	21.776	0.192	4.723	0.192	564.327	0.192	566.181						0.192	73.126	0.192	-5.024
										0.193	1.115	0.193	0.718	0.193	2.909	0.193	3.458		0.193	21.879	0.193	4.751	0.193	564.422	0.193	566.399						0.193	73.496	0.193	-5.007
										0.194	1.175	0.194	0.769	0.194	3.168	0.194	3.701		0.194	21.981	0.194	4.779	0.194	564.515	0.194	566.615						0.194	73.865	0.194	-4.99
										0.194	1.236	0.194	0.821	0.194	3.43	0.194	3.948		0.194	22.083	0.194	4.807	0.194	564.607	0.194	566.83						0.194	74.233	0.194	-4.973
										0.195	1.298	0.195	0.873	0.195	3.697	0.195	4.198		0.195	22.184	0.195	4.835	0.195	564.698	0.195	567.043						0.195	74.602	0.195	-4.956
										0.196	1.361	0.196	0.926	0.196	3.967	0.196	4.452		0.196	22.286	0.196	4.863	0.196	564.787	0.196	567.256						0.196	74.971	0.196	-4.939
										0.197	1.425	0.197	0.98	0.197	4.241	0.197	4.709		0.197	22.387	0.197	4.892	0.197	564.875	0.197	567.467						0.197	75.339	0.197	-4.922
										0.198	1.49	0.198	1.035	0.198	4.519	0.198	4.97		0.198	22.488	0.198	4.92	0.198	564.962	0.198	567.677						0.198	75.708	0.198	-4.905
										0.198	1.556	0.198	1.091	0.198	4.801	0.198	5.235		0.198	22.588	0.198	4.949	0.198	565.047	0.198	567.885						0.198	76.076	0.198	-4.888
										0.199	1.623	0.199	1.148	0.199	5.087	0.199	5.503		0.199	22.689	0.199	4.977	0.199	565.132	0.199	568.093						0.199	76.444	0.199	-4.872
										0.2	1.691	0.2	1.206	0.2	5.376	0.2	5.775		0.2	22.789	0.2	5.005	0.2	565.215	0.2	568.299						0.2	76.811	0.2	-4.855
										0.201	1.76	0.201	1.264	0.201	5.67	0.201	6.05		0.201	22.889	0.201	5.034	0.201	565.296	0.201	568.504						0.201	77.179	0.201	-4.838
										0.202	1.83	0.202	1.323	0.202	5.967	0.202	6.329		0.202	22.989	0.202	5.062	0.202	565.376	0.202	568.707						0.202	77.546	0.202	-4.821
										0.202	1.902	0.202	1.384	0.202	6.268	0.202	6.612		0.202	23.088	0.202	5.091	0.202	565.455	0.202	568.909						0.202	77.913	0.202	-4.804
										0.203	1.974	0.203	1.445	0.203	6.573	0.203	6.899		0.203	23.187	0.203	5.12	0.203	565.533	0.203	569.11						0.203	78.28	0.203	-4.787
										0.204	2.047	0.204	1.507	0.204	6.882	0.204	7.19		0.204	23.286	0.204	5.148	0.204	565.609	0.204	569.31						0.204	78.647	0.204	-4.77
										0.205	2.122	0.205	1.57	0.205	7.196	0.205	7.484		0.205	23.384	0.205	5.177	0.205	565.684	0.205	569.509						0.205	79.013	0.205	-4.753
										0.206	2.198	0.206	1.633	0.206	7.513	0.206	7.782		0.206	23.483	0.206	5.206	0.206	565.758	0.206	569.706						0.206	79.379	0.206	-4.736
										0.206	2.275	0.206	1.698	0.206	7.833	0.206	8.084		0.206	23.581	0.206	5.235	0.206	565.831	0.206	569.902						0.206	79.745	0.206	-4.719
										0.207	2.352	0.207	1.764	0.207	8.158	0.207	8.39		0.207	23.679	0.207	5.263	0.207	565.902	0.207	570.097						0.207	80.111	0.207	-4.702
										0.208	2.432	0.208	1.83	0.208	8.487	0.208	8.699		0.208	23.776	0.208	5.292	0.208	565.972	0.208	570.29						0.208	80.476	0.208	-4.685
										0.209	2.512	0.209	1.898	0.209	8.82	0.209	9.013		0.209	23.873	0.209	5.321	0.209	566.04	0.209	570.482						0.209	80.841	0.209	-4.668
										0.21	2.593	0.21	1.966	0.21	9.157	0.21	9.33		0.21	23.97	0.21	5.35	0.21	566.108	0.21	570.673						0.21	81.205	0.21	-4.651
										0.21	2.676	0.21	2.035	0.21	9.498	0.21	9.651		0.21	24.067	0.21	5.379	0.21	566.173	0.21	570.862						0.21	81.569	0.21	-4.634
										0.211	2.76	0.211	2.106	0.211	9.843	0.211	9.976		0.211	24.163	0.211	5.408	0.211	566.238	0.211	571.05						0.211	81.933	0.211	-4.617
										0.212	2.845	0.212	2.177	0.212	10.192	0.212	10.305		0.212	24.259	0.212	5.437	0.212	566.302	0.212	571.237						0.212	82.297	0.212	-4.6
										0.213	2.931	0.213	2.249	0.213	10.545	0.213	10.638		0.213	24.355	0.213	5.466	0.213	566.364	0.213	571.423						0.213	82.66	0.213	-4.583
										0.214	3.018	0.214	2.322	0.214	10.902	0.214	10.975		0.214	24.45	0.214	5.495	0.214	566.425	0.214	571.607						0.214	83.023	0.214	-4.566
										0.214	3.106	0.214	2.396	0.214	11.263	0.214	11.316		0.214	24.546	0.214	5.524	0.214	566.484	0.214	571.79						0.214	83.385	0.214	-4.549
										0.215	3.196	0.215	2.471	0.215	11.628	0.215	11.661		0.215	24.641	0.215	5.554	0.215	566.542	0.215	571.972						0.215	83.747	0.215	-4.532
										0.216	3.287	0.216	2.547	0.216	11.998	0.216	12.009		0.216	24.735	0.216	5.583	0.216	566.599	0.216	572.152						0.216	84.108	0.216	-4.515
										0.217	3.379	0.217	2.624	0.217	12.371	0.217	12.362		0.217	24.829	0.217	5.612	0.217	566.655	0.217	572.331						0.217	84.469	0.217	-4.498
										0.218	3.473	0.218	2.702	0.218	12.748	0.218	12.719		0.218	24.923	0.218	5.641	0.218	566.71	0.218	572.509						0.218	84.83	0.218	-4.481
										0.218	3.567	0.218	2.781	0.218	13.13	0.218	13.079		0.218	25.017	0.218	5.671	0.218	566.763	0.218	572.685						0.218	85.19	0.218	-4.463
										0.219	3.663	0.219	2.861	0.219	13.516	0.219	13.444		0.219	25.111	0.219	5.7	0.219	566.815	0.219	572.86						0.219	85.55	0.219	-4.446
										0.22	3.76	0.22	2.942	0.22	13.905	0.22	13.812		0.22	25.204	0.22	5.73	0.22	566.866	0.22	573.034						0.22	85.909	0.22	-4.429
										0.221	3.858	0.221	3.024	0.221	14.299	0.221	14.185		0.221	25.296	0.221	5.759	0.221	566.915	0.221	573.206						0.221	86.268	0.221	-4.412
										0.222	3.958	0.222	3.107	0.222	14.697	0.222	14.561		0.222	25.389	0.222	5.789	0.222	566.963	0.222	573.378						0.222	86.626	0.222	-4.395
										0.222	4.059	0.222	3.192	0.222	15.099	0.222	14.941		0.222	25.481	0.222	5.818	0.222	567.01	0.222	573.547						0.222	86.984	0.222	-4.378
										0.223	4.161	0.223	3.277	0.223	15.505	0.223	15.326		0.223	25.573	0.223	5.848	0.223	567.056	0.223	573.716						0.223	87.342	0.223	-4.36
										0.224	4.264	0.224	3.363	0.224	15.915	0.224	15.714		0.224	25.664	0.224	5.878	0.224	567.1	0.224	573.883						0.224	87.698	0.224	-4.343
										0.225	4.369	0.225	3.45	0.225	16.329	0.225	16.106		0.225	25.756	0.225	5.908	0.225	567.144	0.225	574.049						0.225	88.055	0.225	-4.326
										0.226	4.474	0.226	3.538	0.226	16.747	0.226	16.503		0.226	25.847	0.226	5.937	0.226	567.186	0.226	574.213						0.226	88.41	0.226	-4.309
										0.226	4.581	0.226	3.628	0.226	17.169	0.226	16.903		0.226	25.937	0.226	5.967	0.226	567.227	0.226	574.377						0.226	88.766	0.226	-4.291
										0.227	4.69	0.227	3.718	0.227	17.596	0.227	17.307		0.227	26.027	0.227	5.997	0.227	567.266	0.227	574.538						0.227	89.12	0.227	-4.274
										0.228	4.799	0.228	3.809	0.228	18.026	0.228	17.715		0.228	26.117	0.228	6.027	0.228	567.305	0.228	574.699						0.228	89.474	0.228	-4.257
										0.229	4.91	0.229	3.902	0.229	18.46	0.229	18.127		0.229	26.207	0.229	6.057	0.229	567.342	0.229	574.858						0.229	89.828	0.229	-4.239
										0.23	5.022	0.23	3.995	0.23	18.899	0.23	18.543		0.23	26.297	0.23	6.088	0.23	567.378	0.23	575.016						0.23	90.181	0.23	-4.222
										0.23	5.136	0.23	4.09	0.23	19.342	0.23	18.963		0.23	26.386	0.23	6.118	0.23	567.413	0.23	575.172						0.23	90.533	0.23	-4.205
										0.231	5.251	0.231	4.185	0.231	19.788	0.231	19.387		0.231	26.475	0.231	6.148	0.231	567.446	0.231	575.327						0.231	90.885	0.231	-4.187
										0.232	5.367	0.232	4.282	0.232	20.239	0.232	19.815		0.232	26.563	0.232	6.179	0.232	567.479	0.232	575.481						0.232	91.236	0.232	-4.17
										0.233	5.484	0.233	4.38	0.233	20.693	0.233	20.247		0.233	26.651	0.233	6.209	0.233	567.51	0.233	575.634						0.233	91.587	0.233	-4.152
										0.234	5.602	0.234	4.479	0.234	21.152	0.234	20.682		0.234	26.739	0.234	6.24	0.234	567.54	0.234	575.785						0.234	91.937	0.234	-4.135
										0.234	5.722	0.234	4.579	0.234	21.615	0.234	21.122		0.234	26.827	0.234	6.27	0.234	567.569	0.234	575.935						0.234	92.286	0.234	-4.117
										0.235	5.843	0.235	4.68	0.235	22.082	0.235	21.565		0.235	26.914	0.235	6.301	0.235	567.597	0.235	576.083						0.235	92.635	0.235	-4.099
										0.236	5.966	0.236	4.782	0.236	22.552	0.236	22.012		0.236	27.001	0.236	6.332	0.236	567.623	0.236	576.23						0.236	92.983	0.236	-4.082
										0.237	6.089	0.237	4.885	0.237	23.027	0.237	22.464		0.237	27.088	0.237	6.363	0.237	567.649	0.237	576.376						0.237	93.331	0.237	-4.064
										0.238	6.214	0.238	4.989	0.238	23.506	0.238	22.918		0.238	27.174	0.238	6.393	0.238	567.673	0.238	576.52						0.238	93.677	0.238	-4.046
										0.238	6.341	0.238	5.094	0.238	23.988	0.238	23.377		0.238	27.261	0.238	6.424	0.238	567.696	0.238	576.663						0.238	94.024	0.238	-4.029
										0.239	6.468	0.239	5.201	0.239	24.475	0.239	23.839		0.239	27.346	0.239	6.456	0.239	567.718	0.239	576.805						0.239	94.369	0.239	-4.011
										0.24	6.597	0.24	5.308	0.24	24.965	0.24	24.306		0.24	27.432	0.24	6.487	0.24	567.739	0.24	576.946						0.24	94.714	0.24	-3.993
										0.241	6.727	0.241	5.417	0.241	25.46	0.241	24.776		0.241	27.517	0.241	6.518	0.241	567.759	0.241	577.085						0.241	95.058	0.241	-3.975
										0.242	6.858	0.242	5.526	0.242	25.958	0.242	25.249		0.242	27.602	0.242	6.549	0.242	567.778	0.242	577.222						0.242	95.402	0.242	-3.957
										0.242	6.991	0.242	5.637	0.242	26.461	0.242	25.726		0.242	27.687	0.242	6.581	0.242	567.795	0.242	577.359						0.242	95.745	0.242	-3.939
										0.243	7.125	0.243	5.749	0.243	26.967	0.243	26.207		0.243	27.771	0.243	6.612	0.243	567.812	0.243	577.494						0.243	96.087	0.243	-3.921
										0.244	7.26	0.244	5.862	0.244	27.477	0.244	26.692		0.244	27.855	0.244	6.644	0.244	567.827	0.244	577.627						0.244	96.428	0.244	-3.903
										0.245	7.396	0.245	5.976	0.245	27.991	0.245	27.18		0.245	27.939	0.245	6.676	0.245	567.841	0.245	577.76						0.245	96.769	0.245	-3.885
										0.246	7.534	0.246	6.091	0.246	28.509	0.246	27.672		0.246	28.023	0.246	6.707	0.246	567.855	0.246	577.891						0.246	97.109	0.246	-3.867
										0.246	7.673	0.246	6.207	0.246	29.03	0.246	28.168		0.246	28.106	0.246	6.739	0.246	567.867	0.246	578.02						0.246	97.449	0.246	-3.849
										0.247	7.813	0.247	6.324	0.247	29.555	0.247	28.667		0.247	28.189	0.247	6.771	0.247	567.878	0.247	578.149						0.247	97.787	0.247	-3.83
										0.248	7.954	0.248	6.442	0.248	30.085	0.248	29.169		0.248	28.271	0.248	6.803	0.248	567.888	0.248	578.275						0.248	98.125	0.248	-3.812
										0.249	8.096	0.249	6.561	0.249	30.617	0.249	29.675		0.249	28.354	0.249	6.835	0.249	567.897	0.249	578.401						0.249	98.463	0.249	-3.794
										0.25	8.24	0.25	6.681	0.25	31.154	0.25	30.185		0.25	28.436	0.25	6.867	0.25	567.905	0.25	578.525						0.25	98.799	0.25	-3.775
										0.25	8.385	0.25	6.803	0.25	31.694	0.25	30.698		0.25	28.517	0.25	6.9	0.25	567.912	0.25	578.648						0.25	99.135	0.25	-3.757
										0.251	8.531	0.251	6.925	0.251	32.238	0.251	31.214		0.251	28.599	0.251	6.932	0.251	567.918	0.251	578.769						0.251	99.47	0.251	-3.738
										0.252	8.678	0.252	7.049	0.252	32.786	0.252	31.734		0.252	28.68	0.252	6.964	0.252	567.923	0.252	578.889						0.252	99.805	0.252	-3.72
										0.253	8.826	0.253	7.173	0.253	33.337	0.253	32.257		0.253	28.761	0.253	6.997	0.253	567.926	0.253	579.008						0.253	100.139	0.253	-3.701
										0.254	8.976	0.254	7.298	0.254	33.892	0.254	32.784		0.254	28.841	0.254	7.03	0.254	567.929	0.254	579.126						0.254	100.472	0.254	-3.682
										0.254	9.127	0.254	7.425	0.254	34.45	0.254	33.313		0.254	28.922	0.254	7.062	0.254	567.931	0.254	579.242						0.254	100.804	0.254	-3.663
										0.255	9.278	0.255	7.552	0.255	35.012	0.255	33.847		0.255	29.002	0.255	7.095	0.255	567.932	0.255	579.356						0.255	101.135	0.255	-3.645
										0.256	9.431	0.256	7.681	0.256	35.578	0.256	34.383		0.256	29.081	0.256	7.128	0.256	567.932	0.256	579.47						0.256	101.466	0.256	-3.626
										0.257	9.585	0.257	7.811	0.257	36.146	0.257	34.922		0.257	29.161	0.257	7.161	0.257	567.931	0.257	579.582						0.257	101.796	0.257	-3.607
										0.258	9.741	0.258	7.941	0.258	36.719	0.258	35.465		0.258	29.24	0.258	7.194	0.258	567.93	0.258	579.692						0.258	102.126	0.258	-3.587
										0.258	9.897	0.258	8.073	0.258	37.295	0.258	36.011		0.258	29.319	0.258	7.227	0.258	567.927	0.258	579.802						0.258	102.455	0.258	-3.568
										0.259	10.054	0.259	8.205	0.259	37.874	0.259	36.56		0.259	29.397	0.259	7.261	0.259	567.923	0.259	579.91						0.259	102.783	0.259	-3.549
										0.26	10.212	0.26	8.339	0.26	38.456	0.26	37.112		0.26	29.476	0.26	7.294	0.26	567.918	0.26	580.016						0.26	103.11	0.26	-3.53
										0.261	10.372	0.261	8.473	0.261	39.042	0.261	37.666		0.261	29.554	0.261	7.328	0.261	567.913	0.261	580.122						0.261	103.436	0.261	-3.511
										0.262	10.532	0.262	8.608	0.262	39.631	0.262	38.224		0.262	29.632	0.262	7.361	0.262	567.906	0.262	580.226						0.262	103.762	0.262	-3.491
										0.262	10.693	0.262	8.745	0.262	40.223	0.262	38.785		0.262	29.709	0.262	7.395	0.262	567.899	0.262	580.328						0.262	104.087	0.262	-3.472
										0.263	10.856	0.263	8.882	0.263	40.819	0.263	39.349		0.263	29.786	0.263	7.429	0.263	567.891	0.263	580.43						0.263	104.412	0.263	-3.452
										0.264	11.019	0.264	9.02	0.264	41.417	0.264	39.916		0.264	29.863	0.264	7.463	0.264	567.882	0.264	580.53						0.264	104.735	0.264	-3.433
										0.265	11.183	0.265	9.159	0.265	42.019	0.265	40.485		0.265	29.94	0.265	7.497	0.265	567.872	0.265	580.628						0.265	105.058	0.265	-3.413
										0.266	11.349	0.266	9.299	0.266	42.624	0.266	41.057		0.266	30.016	0.266	7.531	0.266	567.861	0.266	580.726						0.266	105.381	0.266	-3.393
										0.266	11.515	0.266	9.44	0.266	43.232	0.266	41.632		0.266	30.092	0.266	7.565	0.266	567.849	0.266	580.822						0.266	105.702	0.266	-3.374
										0.267	11.682	0.267	9.582	0.267	43.843	0.267	42.21		0.267	30.168	0.267	7.599	0.267	567.837	0.267	580.916						0.267	106.023	0.267	-3.354
										0.268	11.85	0.268	9.725	0.268	44.457	0.268	42.79		0.268	30.244	0.268	7.634	0.268	567.823	0.268	581.01						0.268	106.343	0.268	-3.334
										0.269	12.019	0.269	9.869	0.269	45.074	0.269	43.373		0.269	30.319	0.269	7.668	0.269	567.809	0.269	581.102						0.269	106.663	0.269	-3.314
										0.27	12.189	0.27	10.013	0.27	45.693	0.27	43.959		0.27	30.394	0.27	7.703	0.27	567.794	0.27	581.192						0.27	106.981	0.27	-3.294
										0.27	12.36	0.27	10.159	0.27	46.316	0.27	44.547		0.27	30.469	0.27	7.738	0.27	567.778	0.27	581.282						0.27	107.299	0.27	-3.274
										0.271	12.531	0.271	10.305	0.271	46.941	0.271	45.137		0.271	30.544	0.271	7.773	0.271	567.761	0.271	581.37						0.271	107.617	0.271	-3.254
										0.272	12.704	0.272	10.452	0.272	47.569	0.272	45.73		0.272	30.618	0.272	7.808	0.272	567.744	0.272	581.457						0.272	107.934	0.272	-3.234
										0.273	12.877	0.273	10.6	0.273	48.2	0.273	46.325		0.273	30.692	0.273	7.843	0.273	567.725	0.273	581.542						0.273	108.25	0.273	-3.213
										0.274	13.051	0.274	10.748	0.274	48.833	0.274	46.923		0.274	30.766	0.274	7.878	0.274	567.706	0.274	581.626						0.274	108.565	0.274	-3.193
										0.274	13.226	0.274	10.898	0.274	49.469	0.274	47.523		0.274	30.84	0.274	7.913	0.274	567.686	0.274	581.709						0.274	108.88	0.274	-3.173
										0.275	13.401	0.275	11.048	0.275	50.108	0.275	48.125		0.275	30.913	0.275	7.949	0.275	567.666	0.275	581.791						0.275	109.194	0.275	-3.152
										0.276	13.577	0.276	11.199	0.276	50.749	0.276	48.729		0.276	30.987	0.276	7.984	0.276	567.644	0.276	581.871						0.276	109.507	0.276	-3.132
										0.277	13.754	0.277	11.351	0.277	51.392	0.277	49.336		0.277	31.06	0.277	8.02	0.277	567.622	0.277	581.95						0.277	109.82	0.277	-3.111
										0.278	13.932	0.278	11.503	0.278	52.038	0.278	49.944		0.278	31.133	0.278	8.056	0.278	567.599	0.278	582.028						0.278	110.132	0.278	-3.091
										0.278	14.11	0.278	11.656	0.278	52.686	0.278	50.555		0.278	31.206	0.278	8.091	0.278	567.576	0.278	582.104						0.278	110.443	0.278	-3.07
										0.279	14.289	0.279	11.81	0.279	53.336	0.279	51.167		0.279	31.278	0.279	8.127	0.279	567.551	0.279	582.179						0.279	110.754	0.279	-3.05
										0.28	14.469	0.28	11.965	0.28	53.989	0.28	51.781		0.28	31.351	0.28	8.164	0.28	567.526	0.28	582.253						0.28	111.064	0.28	-3.029
										0.281	14.649	0.281	12.12	0.281	54.644	0.281	52.398		0.281	31.423	0.281	8.2	0.281	567.501	0.281	582.326						0.281	111.373	0.281	-3.008
										0.282	14.83	0.282	12.276	0.282	55.3	0.282	53.016		0.282	31.495	0.282	8.236	0.282	567.474	0.282	582.397						0.282	111.682	0.282	-2.987
										0.282	15.012	0.282	12.432	0.282	55.959	0.282	53.636		0.282	31.567	0.282	8.273	0.282	567.447	0.282	582.467						0.282	111.99	0.282	-2.967
										0.283	15.194	0.283	12.589	0.283	56.62	0.283	54.257		0.283	31.639	0.283	8.309	0.283	567.42	0.283	582.536						0.283	112.298	0.283	-2.946
										0.284	15.377	0.284	12.747	0.284	57.283	0.284	54.88		0.284	31.711	0.284	8.346	0.284	567.391	0.284	582.603						0.284	112.605	0.284	-2.925
										0.285	15.56	0.285	12.905	0.285	57.947	0.285	55.505		0.285	31.783	0.285	8.383	0.285	567.362	0.285	582.669						0.285	112.911	0.285	-2.904
										0.286	15.744	0.286	13.064	0.286	58.613	0.286	56.132		0.286	31.854	0.286	8.42	0.286	567.333	0.286	582.734						0.286	113.217	0.286	-2.882
										0.286	15.928	0.286	13.223	0.286	59.281	0.286	56.759		0.286	31.926	0.286	8.457	0.286	567.302	0.286	582.798						0.286	113.523	0.286	-2.861
										0.287	16.113	0.287	13.383	0.287	59.951	0.287	57.388		0.287	31.998	0.287	8.494	0.287	567.272	0.287	582.86						0.287	113.827	0.287	-2.84
										0.288	16.298	0.288	13.543	0.288	60.622	0.288	58.019		0.288	32.069	0.288	8.532	0.288	567.24	0.288	582.921						0.288	114.132	0.288	-2.819
										0.289	16.484	0.289	13.704	0.289	61.295	0.289	58.651		0.289	32.141	0.289	8.569	0.289	567.208	0.289	582.981						0.289	114.435	0.289	-2.797
										0.29	16.67	0.29	13.866	0.29	61.969	0.29	59.284		0.29	32.212	0.29	8.607	0.29	567.176	0.29	583.04						0.29	114.738	0.29	-2.776
										0.29	16.856	0.29	14.027	0.29	62.645	0.29	59.918		0.29	32.284	0.29	8.645	0.29	567.143	0.29	583.098						0.29	115.041	0.29	-2.755
										0.291	17.043	0.291	14.19	0.291	63.322	0.291	60.553		0.291	32.355	0.291	8.682	0.291	567.11	0.291	583.154						0.291	115.343	0.291	-2.733
										0.292	17.23	0.292	14.352	0.292	64	0.292	61.19		0.292	32.427	0.292	8.721	0.292	567.076	0.292	583.209						0.292	115.645	0.292	-2.711
										0.293	17.417	0.293	14.515	0.293	64.68	0.293	61.827		0.293	32.498	0.293	8.759	0.293	567.041	0.293	583.263						0.293	115.946	0.293	-2.69
										0.294	17.605	0.294	14.678	0.294	65.361	0.294	62.465		0.294	32.57	0.294	8.797	0.294	567.006	0.294	583.315						0.294	116.246	0.294	-2.668
										0.294	17.793	0.294	14.842	0.294	66.042	0.294	63.104		0.294	32.642	0.294	8.836	0.294	566.971	0.294	583.367						0.294	116.547	0.294	-2.646
										0.295	17.981	0.295	15.006	0.295	66.725	0.295	63.744		0.295	32.713	0.295	8.874	0.295	566.935	0.295	583.417						0.295	116.846	0.295	-2.624
										0.296	18.169	0.296	15.17	0.296	67.409	0.296	64.384		0.296	32.785	0.296	8.913	0.296	566.899	0.296	583.466						0.296	117.146	0.296	-2.602
										0.297	18.358	0.297	15.335	0.297	68.094	0.297	65.025		0.297	32.858	0.297	8.952	0.297	566.862	0.297	583.514						0.297	117.444	0.297	-2.58
										0.298	18.546	0.298	15.5	0.298	68.779	0.298	65.667		0.298	32.93	0.298	8.992	0.298	566.825	0.298	583.56						0.298	117.743	0.298	-2.558
										0.298	18.735	0.298	15.665	0.298	69.466	0.298	66.309		0.298	33.002	0.298	9.031	0.298	566.788	0.298	583.606						0.298	118.041	0.298	-2.536
										0.299	18.924	0.299	15.83	0.299	70.152	0.299	66.951		0.299	33.075	0.299	9.071	0.299	566.75	0.299	583.65						0.299	118.339	0.299	-2.513
										0.3	19.113	0.3	15.995	0.3	70.84	0.3	67.594		0.3	33.148	0.3	9.11	0.3	566.712	0.3	583.693						0.3	118.636	0.3	-2.491
										0.301	19.302	0.301	16.161	0.301	71.528	0.301	68.237		0.301	33.221	0.301	9.15	0.301	566.674	0.301	583.735						0.301	118.933	0.301	-2.468
										0.302	19.491	0.302	16.327	0.302	72.217	0.302	68.881		0.302	33.294	0.302	9.19	0.302	566.635	0.302	583.776						0.302	119.229	0.302	-2.446
										0.302	19.68	0.302	16.492	0.302	72.906	0.302	69.524		0.302	33.367	0.302	9.231	0.302	566.596	0.302	583.816						0.302	119.526	0.302	-2.423
										0.303	19.869	0.303	16.658	0.303	73.595	0.303	70.168		0.303	33.441	0.303	9.271	0.303	566.557	0.303	583.854						0.303	119.821	0.303	-2.4
										0.304	20.058	0.304	16.824	0.304	74.285	0.304	70.812		0.304	33.515	0.304	9.312	0.304	566.518	0.304	583.891						0.304	120.117	0.304	-2.377
										0.305	20.247	0.305	16.99	0.305	74.975	0.305	71.455		0.305	33.59	0.305	9.353	0.305	566.479	0.305	583.928						0.305	120.412	0.305	-2.354
										0.306	20.436	0.306	17.156	0.306	75.665	0.306	72.099		0.306	33.664	0.306	9.394	0.306	566.44	0.306	583.963						0.306	120.708	0.306	-2.331
										0.306	20.624	0.306	17.322	0.306	76.355	0.306	72.742		0.306	33.74	0.306	9.435	0.306	566.4	0.306	583.997						0.306	121.002	0.306	-2.308
										0.307	20.813	0.307	17.488	0.307	77.045	0.307	73.385		0.307	33.815	0.307	9.477	0.307	566.36	0.307	584.03						0.307	121.297	0.307	-2.285
										0.308	21.001	0.308	17.654	0.308	77.735	0.308	74.028		0.308	33.891	0.308	9.519	0.308	566.321	0.308	584.062						0.308	121.591	0.308	-2.261
										0.309	21.189	0.309	17.82	0.309	78.425	0.309	74.671		0.309	33.967	0.309	9.561	0.309	566.281	0.309	584.092						0.309	121.886	0.309	-2.238
										0.31	21.377	0.31	17.985	0.31	79.115	0.31	75.313		0.31	34.044	0.31	9.603	0.31	566.241	0.31	584.122						0.31	122.18	0.31	-2.214
										0.31	21.564	0.31	18.151	0.31	79.805	0.31	75.954		0.31	34.121	0.31	9.645	0.31	566.201	0.31	584.151						0.31	122.474	0.31	-2.19
										0.311	21.752	0.311	18.316	0.311	80.494	0.311	76.595		0.311	34.199	0.311	9.688	0.311	566.162	0.311	584.178						0.311	122.767	0.311	-2.167
										0.312	21.938	0.312	18.482	0.312	81.183	0.312	77.236		0.312	34.277	0.312	9.731	0.312	566.122	0.312	584.205						0.312	123.061	0.312	-2.143
										0.313	22.125	0.313	18.647	0.313	81.871	0.313	77.876		0.313	34.356	0.313	9.774	0.313	566.083	0.313	584.23						0.313	123.355	0.313	-2.119
										0.314	22.311	0.314	18.811	0.314	82.559	0.314	78.515		0.314	34.435	0.314	9.817	0.314	566.044	0.314	584.255						0.314	123.648	0.314	-2.095
										0.314	22.497	0.314	18.976	0.314	83.246	0.314	79.153		0.314	34.515	0.314	9.861	0.314	566.004	0.314	584.278						0.314	123.941	0.314	-2.071
										0.315	22.682	0.315	19.14	0.315	83.932	0.315	79.79		0.315	34.596	0.315	9.905	0.315	565.966	0.315	584.301						0.315	124.235	0.315	-2.046
										0.316	22.867	0.316	19.304	0.316	84.618	0.316	80.426		0.316	34.677	0.316	9.949	0.316	565.927	0.316	584.322						0.316	124.528	0.316	-2.022
										0.317	23.051	0.317	19.467	0.317	85.303	0.317	81.062		0.317	34.759	0.317	9.993	0.317	565.888	0.317	584.343						0.317	124.822	0.317	-1.998
										0.318	23.235	0.318	19.631	0.318	85.987	0.318	81.696		0.318	34.841	0.318	10.038	0.318	565.85	0.318	584.362						0.318	125.115	0.318	-1.973
										0.318	23.418	0.318	19.794	0.318	86.67	0.318	82.329		0.318	34.924	0.318	10.083	0.318	565.813	0.318	584.381						0.318	125.409	0.318	-1.949
										0.319	23.601	0.319	19.956	0.319	87.352	0.319	82.962		0.319	35.008	0.319	10.128	0.319	565.775	0.319	584.399						0.319	125.702	0.319	-1.924
										0.32	23.783	0.32	20.118	0.32	88.033	0.32	83.592		0.32	35.093	0.32	10.174	0.32	565.738	0.32	584.415						0.32	125.996	0.32	-1.899
										0.321	23.965	0.321	20.28	0.321	88.712	0.321	84.222		0.321	35.179	0.321	10.219	0.321	565.702	0.321	584.431						0.321	126.29	0.321	-1.874
										0.322	24.145	0.322	20.441	0.322	89.391	0.322	84.85		0.322	35.265	0.322	10.266	0.322	565.666	0.322	584.446						0.322	126.584	0.322	-1.849
										0.322	24.326	0.322	20.602	0.322	90.068	0.322	85.477		0.322	35.352	0.322	10.312	0.322	565.63	0.322	584.46						0.322	126.878	0.322	-1.824
										0.323	24.505	0.323	20.762	0.323	90.744	0.323	86.102		0.323	35.441	0.323	10.359	0.323	565.595	0.323	584.473						0.323	127.173	0.323	-1.799
										0.324	24.684	0.324	20.921	0.324	91.418	0.324	86.726		0.324	35.53	0.324	10.406	0.324	565.561	0.324	584.485						0.324	127.467	0.324	-1.774
										0.325	24.862	0.325	21.08	0.325	92.091	0.325	87.348		0.325	35.62	0.325	10.453	0.325	565.527	0.325	584.496						0.325	127.762	0.325	-1.749
										0.326	25.039	0.326	21.239	0.326	92.762	0.326	87.969		0.326	35.711	0.326	10.501	0.326	565.494	0.326	584.506						0.326	128.057	0.326	-1.724
										0.326	25.216	0.326	21.397	0.326	93.432	0.326	88.587		0.326	35.803	0.326	10.549	0.326	565.461	0.326	584.516						0.326	128.353	0.326	-1.698
										0.327	25.391	0.327	21.554	0.327	94.1	0.327	89.205		0.327	35.897	0.327	10.598	0.327	565.43	0.327	584.524						0.327	128.649	0.327	-1.673
										0.328	25.566	0.328	21.711	0.328	94.766	0.328	89.82		0.328	35.991	0.328	10.646	0.328	565.399	0.328	584.532						0.328	128.945	0.328	-1.647
										0.329	25.74	0.329	21.867	0.329	95.43	0.329	90.433		0.329	36.087	0.329	10.696	0.329	565.369	0.329	584.539						0.329	129.242	0.329	-1.621
										0.33	25.913	0.33	22.022	0.33	96.093	0.33	91.045		0.33	36.183	0.33	10.745	0.33	565.34	0.33	584.546						0.33	129.539	0.33	-1.596
										0.33	26.085	0.33	22.177	0.33	96.753	0.33	91.655		0.33	36.281	0.33	10.795	0.33	565.312	0.33	584.551						0.33	129.836	0.33	-1.57
										0.331	26.256	0.331	22.331	0.331	97.412	0.331	92.262		0.331	36.381	0.331	10.846	0.331	565.284	0.331	584.556						0.331	130.134	0.331	-1.544
										0.332	26.426	0.332	22.484	0.332	98.068	0.332	92.868		0.332	36.481	0.332	10.897	0.332	565.258	0.332	584.56						0.332	130.433	0.332	-1.518
										0.333	26.595	0.333	22.637	0.333	98.722	0.333	93.471		0.333	36.583	0.333	10.948	0.333	565.233	0.333	584.563						0.333	130.732	0.333	-1.492
										0.334	26.763	0.334	22.788	0.334	99.374	0.334	94.073		0.334	36.687	0.334	11	0.334	565.209	0.334	584.566						0.334	131.031	0.334	-1.465
										0.334	26.93	0.334	22.939	0.334	100.024	0.334	94.672		0.334	36.792	0.334	11.052	0.334	565.186	0.334	584.568						0.334	131.331	0.334	-1.439
										0.335	27.096	0.335	23.089	0.335	100.671	0.335	95.269		0.335	36.898	0.335	11.105	0.335	565.165	0.335	584.569						0.335	131.632	0.335	-1.413
										0.336	27.261	0.336	23.239	0.336	101.316	0.336	95.864		0.336	37.006	0.336	11.159	0.336	565.144	0.336	584.57						0.336	131.933	0.336	-1.386
										0.337	27.425	0.337	23.387	0.337	101.959	0.337	96.456		0.337	37.115	0.337	11.212	0.337	565.125	0.337	584.57						0.337	132.236	0.337	-1.36
										0.338	27.588	0.338	23.535	0.338	102.599	0.338	97.046		0.338	37.226	0.338	11.267	0.338	565.108	0.338	584.569						0.338	132.538	0.338	-1.333
										0.338	27.749	0.338	23.681	0.338	103.237	0.338	97.634		0.338	37.339	0.338	11.322	0.338	565.092	0.338	584.568						0.338	132.842	0.338	-1.306
										0.339	27.909	0.339	23.827	0.339	103.871	0.339	98.219		0.339	37.453	0.339	11.377	0.339	565.077	0.339	584.567						0.339	133.146	0.339	-1.28
										0.34	28.069	0.34	23.972	0.34	104.504	0.34	98.801		0.34	37.57	0.34	11.434	0.34	565.064	0.34	584.564						0.34	133.452	0.34	-1.253
										0.341	28.227	0.341	24.116	0.341	105.133	0.341	99.381		0.341	37.688	0.341	11.49	0.341	565.052	0.341	584.562						0.341	133.758	0.341	-1.226
										0.342	28.383	0.342	24.259	0.342	105.76	0.342	99.959		0.342	37.807	0.342	11.548	0.342	565.043	0.342	584.559						0.342	134.065	0.342	-1.199
										0.342	28.539	0.342	24.401	0.342	106.384	0.342	100.534		0.342	37.929	0.342	11.606	0.342	565.035	0.342	584.555						0.342	134.372	0.342	-1.171
										0.343	28.693	0.343	24.541	0.343	107.005	0.343	101.106		0.343	38.053	0.343	11.664	0.343	565.028	0.343	584.551						0.343	134.681	0.343	-1.144
										0.344	28.846	0.344	24.681	0.344	107.623	0.344	101.676		0.344	38.178	0.344	11.724	0.344	565.024	0.344	584.546						0.344	134.991	0.344	-1.117
										0.345	28.997	0.345	24.82	0.345	108.238	0.345	102.242		0.345	38.306	0.345	11.784	0.345	565.022	0.345	584.541						0.345	135.302	0.345	-1.089
										0.346	29.148	0.346	24.958	0.346	108.85	0.346	102.807		0.346	38.436	0.346	11.844	0.346	565.021	0.346	584.536						0.346	135.613	0.346	-1.062
										0.346	29.297	0.346	25.095	0.346	109.459	0.346	103.368		0.346	38.568	0.346	11.906	0.346	565.023	0.346	584.531						0.346	135.926	0.346	-1.034
										0.347	29.444	0.347	25.23	0.347	110.065	0.347	103.926		0.347	38.702	0.347	11.968	0.347	565.027	0.347	584.525						0.347	136.24	0.347	-1.006
										0.348	29.591	0.348	25.365	0.348	110.668	0.348	104.482		0.348	38.838	0.348	12.031	0.348	565.032	0.348	584.518						0.348	136.555	0.348	-0.978
										0.349	29.735	0.349	25.498	0.349	111.268	0.349	105.034		0.349	38.977	0.349	12.095	0.349	565.041	0.349	584.512						0.349	136.872	0.349	-0.95
										0.35	29.879	0.35	25.631	0.35	111.864	0.35	105.584		0.35	39.118	0.35	12.159	0.35	565.051	0.35	584.505						0.35	137.189	0.35	-0.922
										0.35	30.021	0.35	25.762	0.35	112.457	0.35	106.13		0.35	39.262	0.35	12.225	0.35	565.064	0.35	584.498						0.35	137.508	0.35	-0.894
										0.351	30.162	0.351	25.892	0.351	113.047	0.351	106.674		0.351	39.408	0.351	12.291	0.351	565.079	0.351	584.491						0.351	137.828	0.351	-0.866
										0.352	30.301	0.352	26.021	0.352	113.633	0.352	107.215		0.352	39.557	0.352	12.359	0.352	565.097	0.352	584.484						0.352	138.15	0.352	-0.837
										0.353	30.438	0.353	26.149	0.353	114.216	0.353	107.752		0.353	39.708	0.353	12.427	0.353	565.117	0.353	584.477						0.353	138.472	0.353	-0.809
										0.354	30.575	0.354	26.275	0.354	114.795	0.354	108.287		0.354	39.862	0.354	12.496	0.354	565.14	0.354	584.469						0.354	138.797	0.354	-0.78
										0.354	30.71	0.354	26.401	0.354	115.371	0.354	108.818		0.354	40.019	0.354	12.566	0.354	565.166	0.354	584.462						0.354	139.122	0.354	-0.751
										0.355	30.843	0.355	26.525	0.355	115.943	0.355	109.346		0.355	40.178	0.355	12.637	0.355	565.195	0.355	584.454						0.355	139.449	0.355	-0.722
										0.356	30.975	0.356	26.648	0.356	116.512	0.356	109.871		0.356	40.34	0.356	12.709	0.356	565.226	0.356	584.447						0.356	139.778	0.356	-0.694
										0.357	31.105	0.357	26.769	0.357	117.077	0.357	110.393		0.357	40.506	0.357	12.782	0.357	565.26	0.357	584.439						0.357	140.108	0.357	-0.664
										0.358	31.234	0.358	26.89	0.358	117.639	0.358	110.912		0.358	40.674	0.358	12.856	0.358	565.298	0.358	584.432						0.358	140.44	0.358	-0.635
										0.358	31.361	0.358	27.009	0.358	118.197	0.358	111.427		0.358	40.845	0.358	12.931	0.358	565.338	0.358	584.425						0.358	140.774	0.358	-0.606
										0.359	31.487	0.359	27.127	0.359	118.751	0.359	111.939		0.359	41.019	0.359	13.008	0.359	565.382	0.359	584.417						0.359	141.109	0.359	-0.577
										0.36	31.611	0.36	27.244	0.36	119.301	0.36	112.448		0.36	41.197	0.36	13.085	0.36	565.428	0.36	584.41						0.36	141.446	0.36	-0.547
										0.361	31.733	0.361	27.359	0.361	119.848	0.361	112.953		0.361	41.378	0.361	13.164	0.361	565.478	0.361	584.403						0.361	141.785	0.361	-0.518
										0.362	31.855	0.362	27.473	0.362	120.391	0.362	113.455		0.362	41.562	0.362	13.243	0.362	565.532	0.362	584.397						0.362	142.125	0.362	-0.488
										0.362	31.974	0.362	27.586	0.362	120.93	0.362	113.954		0.362	41.749	0.362	13.324	0.362	565.589	0.362	584.39						0.362	142.468	0.362	-0.458
										0.363	32.092	0.363	27.698	0.363	121.465	0.363	114.449		0.363	41.94	0.363	13.407	0.363	565.649	0.363	584.384						0.363	142.812	0.363	-0.429
										0.364	32.208	0.364	27.808	0.364	121.996	0.364	114.941		0.364	42.135	0.364	13.49	0.364	565.713	0.364	584.379						0.364	143.158	0.364	-0.399
										0.365	32.323	0.365	27.917	0.365	122.523	0.365	115.429		0.365	42.332	0.365	13.575	0.365	565.781	0.365	584.373						0.365	143.507	0.365	-0.369
										0.366	32.436	0.366	28.025	0.366	123.047	0.366	115.914		0.366	42.534	0.366	13.661	0.366	565.852	0.366	584.368						0.366	143.857	0.366	-0.338
										0.366	32.548	0.366	28.131	0.366	123.566	0.366	116.396		0.366	42.739	0.366	13.749	0.366	565.927	0.366	584.363						0.366	144.209	0.366	-0.308
										0.367	32.658	0.367	28.237	0.367	124.082	0.367	116.874		0.367	42.948	0.367	13.837	0.367	566.006	0.367	584.359						0.367	144.564	0.367	-0.278
										0.368	32.766	0.368	28.34	0.368	124.594	0.368	117.348		0.368	43.161	0.368	13.928	0.368	566.089	0.368	584.356						0.368	144.921	0.368	-0.247
										0.369	32.873	0.369	28.443	0.369	125.101	0.369	117.819		0.369	43.377	0.369	14.019	0.369	566.176	0.369	584.352						0.369	145.28	0.369	-0.217
										0.37	32.978	0.37	28.544	0.37	125.605	0.37	118.287		0.37	43.598	0.37	14.112	0.37	566.267	0.37	584.35						0.37	145.641	0.37	-0.186
										0.37	33.081	0.37	28.644	0.37	126.104	0.37	118.751		0.37	43.822	0.37	14.207	0.37	566.362	0.37	584.348						0.37	146.004	0.37	-0.155
										0.371	33.183	0.371	28.742	0.371	126.6	0.371	119.211		0.371	44.051	0.371	14.303	0.371	566.462	0.371	584.346						0.371	146.37	0.371	-0.124
										0.372	33.284	0.372	28.839	0.372	127.091	0.372	119.668		0.372	44.284	0.372	14.401	0.372	566.566	0.372	584.346						0.372	146.739	0.372	-0.093
										0.373	33.382	0.373	28.935	0.373	127.578	0.373	120.121		0.373	44.521	0.373	14.5	0.373	566.674	0.373	584.346						0.373	147.109	0.373	-0.062
										0.374	33.479	0.374	29.03	0.374	128.061	0.374	120.57		0.374	44.762	0.374	14.601	0.374	566.786	0.374	584.346						0.374	147.483	0.374	-0.03
										0.374	33.575	0.374	29.123	0.374	128.54	0.374	121.016		0.374	45.007	0.374	14.703	0.374	566.904	0.374	584.348						0.374	147.859	0.374	0.001
										0.375	33.669	0.375	29.215	0.375	129.015	0.375	121.458		0.375	45.257	0.375	14.807	0.375	567.025	0.375	584.35						0.375	148.237	0.375	0.032
										0.376	33.761	0.376	29.305	0.376	129.486	0.376	121.897		0.376	45.512	0.376	14.913	0.376	567.152	0.376	584.353						0.376	148.618	0.376	0.064
										0.377	33.851	0.377	29.394	0.377	129.953	0.377	122.332		0.377	45.77	0.377	15.021	0.377	567.283	0.377	584.357						0.377	149.002	0.377	0.096
										0.378	33.94	0.378	29.482	0.378	130.415	0.378	122.763		0.378	46.034	0.378	15.13	0.378	567.419	0.378	584.362						0.378	149.389	0.378	0.128
										0.378	34.028	0.378	29.568	0.378	130.873	0.378	123.19		0.378	46.302	0.378	15.241	0.378	567.56	0.378	584.368						0.378	149.779	0.378	0.16
										0.379	34.114	0.379	29.654	0.379	131.327	0.379	123.614		0.379	46.574	0.379	15.354	0.379	567.705	0.379	584.375						0.379	150.171	0.379	0.192
										0.38	34.198	0.38	29.737	0.38	131.777	0.38	124.034		0.38	46.852	0.38	15.469	0.38	567.856	0.38	584.383						0.38	150.567	0.38	0.224
										0.381	34.28	0.381	29.82	0.381	132.223	0.381	124.45		0.381	47.134	0.381	15.586	0.381	568.012	0.381	584.392						0.381	150.965	0.381	0.256
										0.382	34.361	0.382	29.901	0.382	132.664	0.382	124.863		0.382	47.421	0.382	15.704	0.382	568.172	0.382	584.402						0.382	151.366	0.382	0.289
										0.382	34.441	0.382	29.981	0.382	133.101	0.382	125.271		0.382	47.712	0.382	15.825	0.382	568.338	0.382	584.413						0.382	151.771	0.382	0.321
										0.383	34.519	0.383	30.059	0.383	133.534	0.383	125.676		0.383	48.009	0.383	15.947	0.383	568.509	0.383	584.425						0.383	152.178	0.383	0.354
										0.384	34.595	0.384	30.137	0.384	133.963	0.384	126.078		0.384	48.311	0.384	16.072	0.384	568.686	0.384	584.439						0.384	152.589	0.384	0.387
										0.385	34.67	0.385	30.212	0.385	134.387	0.385	126.475		0.385	48.618	0.385	16.198	0.385	568.867	0.385	584.454						0.385	153.003	0.385	0.42
										0.386	34.743	0.386	30.287	0.386	134.808	0.386	126.869		0.386	48.929	0.386	16.327	0.386	569.054	0.386	584.47						0.386	153.421	0.386	0.453
										0.386	34.815	0.386	30.36	0.386	135.224	0.386	127.259		0.386	49.246	0.386	16.458	0.386	569.247	0.386	584.488						0.386	153.841	0.386	0.486
										0.387	34.885	0.387	30.432	0.387	135.636	0.387	127.645		0.387	49.568	0.387	16.591	0.387	569.444	0.387	584.507						0.387	154.266	0.387	0.519
										0.388	34.953	0.388	30.503	0.388	136.043	0.388	128.028		0.388	49.895	0.388	16.726	0.388	569.648	0.388	584.527						0.388	154.693	0.388	0.553
										0.389	35.021	0.389	30.572	0.389	136.446	0.389	128.406		0.389	50.228	0.389	16.863	0.389	569.856	0.389	584.549						0.389	155.124	0.389	0.586
										0.39	35.086	0.39	30.641	0.39	136.846	0.39	128.781		0.39	50.565	0.39	17.002	0.39	570.071	0.39	584.572						0.39	155.559	0.39	0.62
										0.39	35.15	0.39	30.707	0.39	137.241	0.39	129.153		0.39	50.908	0.39	17.144	0.39	570.291	0.39	584.596						0.39	155.997	0.39	0.654
										0.391	35.213	0.391	30.773	0.391	137.631	0.391	129.52		0.391	51.257	0.391	17.288	0.391	570.516	0.391	584.623						0.391	156.439	0.391	0.688
										0.392	35.274	0.392	30.837	0.392	138.018	0.392	129.884		0.392	51.61	0.392	17.434	0.392	570.748	0.392	584.651						0.392	156.885	0.392	0.722
										0.393	35.334	0.393	30.9	0.393	138.4	0.393	130.243		0.393	51.969	0.393	17.583	0.393	570.985	0.393	584.68						0.393	157.334	0.393	0.756
										0.394	35.392	0.394	30.962	0.394	138.778	0.394	130.6		0.394	52.334	0.394	17.734	0.394	571.227	0.394	584.711						0.394	157.787	0.394	0.79
										0.394	35.449	0.394	31.023	0.394	139.152	0.394	130.952		0.394	52.704	0.394	17.887	0.394	571.476	0.394	584.744						0.394	158.244	0.394	0.825
										0.395	35.504	0.395	31.082	0.395	139.522	0.395	131.301		0.395	53.079	0.395	18.043	0.395	571.73	0.395	584.779						0.395	158.705	0.395	0.859
										0.396	35.558	0.396	31.14	0.396	139.887	0.396	131.645		0.396	53.459	0.396	18.201	0.396	571.99	0.396	584.815						0.396	159.17	0.396	0.894
										0.397	35.61	0.397	31.197	0.397	140.248	0.397	131.986		0.397	53.846	0.397	18.362	0.397	572.256	0.397	584.853						0.397	159.639	0.397	0.929
										0.398	35.661	0.398	31.253	0.398	140.606	0.398	132.324		0.398	54.237	0.398	18.525	0.398	572.527	0.398	584.893						0.398	160.112	0.398	0.964
										0.398	35.711	0.398	31.307	0.398	140.959	0.398	132.657		0.398	54.635	0.398	18.691	0.398	572.805	0.398	584.935						0.398	160.589	0.398	0.999
										0.399	35.759	0.399	31.36	0.399	141.308	0.399	132.987		0.399	55.037	0.399	18.859	0.399	573.088	0.399	584.979						0.399	161.071	0.399	1.034
										0.4	35.806	0.4	31.412	0.4	141.652	0.4	133.313		0.4	55.446	0.4	19.03	0.4	573.377	0.4	585.025						0.4	161.556	0.4	1.07
										0.401	35.851	0.401	31.463	0.401	141.993	0.401	133.636		0.401	55.859	0.401	19.203	0.401	573.672	0.401	585.073						0.401	162.046	0.401	1.105
										0.402	35.895	0.402	31.512	0.402	142.33	0.402	133.954		0.402	56.279	0.402	19.38	0.402	573.973	0.402	585.122						0.402	162.54	0.402	1.141
										0.402	35.938	0.402	31.56	0.402	142.662	0.402	134.269		0.402	56.703	0.402	19.558	0.402	574.28	0.402	585.174						0.402	163.038	0.402	1.176
										0.403	35.979	0.403	31.608	0.403	142.99	0.403	134.581		0.403	57.134	0.403	19.74	0.403	574.593	0.403	585.228						0.403	163.541	0.403	1.212
										0.404	36.019	0.404	31.653	0.404	143.315	0.404	134.888		0.404	57.57	0.404	19.924	0.404	574.911	0.404	585.284						0.404	164.048	0.404	1.248
										0.405	36.058	0.405	31.698	0.405	143.635	0.405	135.192		0.405	58.011	0.405	20.111	0.405	575.235	0.405	585.342						0.405	164.56	0.405	1.284
										0.406	36.095	0.406	31.742	0.406	143.951	0.406	135.492		0.406	58.458	0.406	20.301	0.406	575.565	0.406	585.402						0.406	165.076	0.406	1.321
										0.406	36.131	0.406	31.784	0.406	144.263	0.406	135.789		0.406	58.91	0.406	20.493	0.406	575.901	0.406	585.464						0.406	165.597	0.406	1.357
										0.407	36.166	0.407	31.825	0.407	144.571	0.407	136.082		0.407	59.368	0.407	20.688	0.407	576.243	0.407	585.529						0.407	166.122	0.407	1.394
										0.408	36.199	0.408	31.866	0.408	144.875	0.408	136.371		0.408	59.832	0.408	20.886	0.408	576.59	0.408	585.596						0.408	166.652	0.408	1.43
										0.409	36.231	0.409	31.905	0.409	145.175	0.409	136.657		0.409	60.3	0.409	21.087	0.409	576.943	0.409	585.665						0.409	167.187	0.409	1.467
										0.41	36.262	0.41	31.942	0.41	145.472	0.41	136.939		0.41	60.774	0.41	21.291	0.41	577.302	0.41	585.736						0.41	167.727	0.41	1.504
										0.41	36.292	0.41	31.979	0.41	145.764	0.41	137.218		0.41	61.254	0.41	21.498	0.41	577.666	0.41	585.81						0.41	168.271	0.41	1.541
										0.411	36.32	0.411	32.015	0.411	146.052	0.411	137.493		0.411	61.739	0.411	21.707	0.411	578.036	0.411	585.886						0.411	168.82	0.411	1.578
										0.412	36.348	0.412	32.05	0.412	146.336	0.412	137.764		0.412	62.229	0.412	21.92	0.412	578.411	0.412	585.965						0.412	169.374	0.412	1.615
										0.413	36.374	0.413	32.083	0.413	146.616	0.413	138.032		0.413	62.724	0.413	22.135	0.413	578.792	0.413	586.046						0.413	169.933	0.413	1.653
										0.414	36.398	0.414	32.115	0.414	146.893	0.414	138.296		0.414	63.225	0.414	22.353	0.414	579.178	0.414	586.129						0.414	170.497	0.414	1.69
										0.414	36.422	0.414	32.147	0.414	147.165	0.414	138.557		0.414	63.731	0.414	22.575	0.414	579.57	0.414	586.215						0.414	171.066	0.414	1.728
										0.415	36.445	0.415	32.177	0.415	147.434	0.415	138.815		0.415	64.242	0.415	22.799	0.415	579.967	0.415	586.303						0.415	171.64	0.415	1.766
										0.416	36.466	0.416	32.207	0.416	147.698	0.416	139.068		0.416	64.758	0.416	23.026	0.416	580.369	0.416	586.394						0.416	172.219	0.416	1.803
										0.417	36.486	0.417	32.235	0.417	147.959	0.417	139.319		0.417	65.279	0.417	23.256	0.417	580.777	0.417	586.487						0.417	172.803	0.417	1.841
										0.418	36.505	0.418	32.262	0.418	148.216	0.418	139.566		0.418	65.805	0.418	23.49	0.418	581.19	0.418	586.583						0.418	173.392	0.418	1.88
										0.418	36.523	0.418	32.289	0.418	148.469	0.418	139.809		0.418	66.337	0.418	23.726	0.418	581.608	0.418	586.681						0.418	173.986	0.418	1.918
										0.419	36.54	0.419	32.314	0.419	148.718	0.419	140.05		0.419	66.873	0.419	23.965	0.419	582.03	0.419	586.783						0.419	174.586	0.419	1.956
										0.42	36.556	0.42	32.338	0.42	148.963	0.42	140.286		0.42	67.413	0.42	24.208	0.42	582.458	0.42	586.886						0.42	175.191	0.42	1.995
										0.421	36.57	0.421	32.362	0.421	149.205	0.421	140.52		0.421	67.959	0.421	24.453	0.421	582.891	0.421	586.993						0.421	175.801	0.421	2.033
										0.422	36.584	0.422	32.384	0.422	149.443	0.422	140.75		0.422	68.509	0.422	24.702	0.422	583.328	0.422	587.102						0.422	176.417	0.422	2.072
										0.422	36.597	0.422	32.405	0.422	149.677	0.422	140.976		0.422	69.064	0.422	24.953	0.422	583.77	0.422	587.213						0.422	177.037	0.422	2.111
										0.423	36.608	0.423	32.426	0.423	149.907	0.423	141.199		0.423	69.623	0.423	25.208	0.423	584.217	0.423	587.328						0.423	177.664	0.423	2.15
										0.424	36.619	0.424	32.445	0.424	150.133	0.424	141.419		0.424	70.187	0.424	25.466	0.424	584.669	0.424	587.445						0.424	178.295	0.424	2.189
										0.425	36.628	0.425	32.464	0.425	150.356	0.425	141.636		0.425	70.756	0.425	25.727	0.425	585.124	0.425	587.564						0.425	178.932	0.425	2.228
										0.426	36.637	0.426	32.482	0.426	150.575	0.426	141.849		0.426	71.328	0.426	25.991	0.426	585.584	0.426	587.687						0.426	179.575	0.426	2.268
										0.426	36.644	0.426	32.499	0.426	150.791	0.426	142.059		0.426	71.905	0.426	26.258	0.426	586.049	0.426	587.812						0.426	180.223	0.426	2.307
										0.427	36.651	0.427	32.514	0.427	151.002	0.427	142.266		0.427	72.486	0.427	26.529	0.427	586.517	0.427	587.94						0.427	180.876	0.427	2.347
										0.428	36.657	0.428	32.53	0.428	151.21	0.428	142.469		0.428	73.071	0.428	26.802	0.428	586.99	0.428	588.071						0.428	181.535	0.428	2.387
										0.429	36.661	0.429	32.544	0.429	151.415	0.429	142.67		0.429	73.66	0.429	27.079	0.429	587.466	0.429	588.204						0.429	182.2	0.429	2.427
										0.43	36.665	0.43	32.557	0.43	151.615	0.43	142.867		0.43	74.253	0.43	27.359	0.43	587.946	0.43	588.34						0.43	182.87	0.43	2.467
										0.43	36.668	0.43	32.569	0.43	151.812	0.43	143.06		0.43	74.85	0.43	27.642	0.43	588.43	0.43	588.48						0.43	183.546	0.43	2.507
										0.431	36.67	0.431	32.581	0.431	152.006	0.431	143.251		0.431	75.45	0.431	27.928	0.431	588.918	0.431	588.621						0.431	184.227	0.431	2.547
										0.432	36.671	0.432	32.592	0.432	152.196	0.432	143.438		0.432	76.054	0.432	28.217	0.432	589.409	0.432	588.766						0.432	184.915	0.432	2.588
										0.433	36.671	0.433	32.601	0.433	152.382	0.433	143.622		0.433	76.662	0.433	28.509	0.433	589.904	0.433	588.914						0.433	185.607	0.433	2.628
										0.434	36.671	0.434	32.611	0.434	152.565	0.434	143.804		0.434	77.273	0.434	28.805	0.434	590.402	0.434	589.064						0.434	186.306	0.434	2.669
										0.434	36.669	0.434	32.619	0.434	152.744	0.434	143.981		0.434	77.887	0.434	29.103	0.434	590.903	0.434	589.217						0.434	187.01	0.434	2.71
										0.435	36.667	0.435	32.626	0.435	152.92	0.435	144.156		0.435	78.505	0.435	29.405	0.435	591.407	0.435	589.373						0.435	187.72	0.435	2.751
										0.436	36.664	0.436	32.633	0.436	153.092	0.436	144.328		0.436	79.125	0.436	29.71	0.436	591.914	0.436	589.532						0.436	188.435	0.436	2.792
										0.437	36.66	0.437	32.639	0.437	153.261	0.437	144.496		0.437	79.749	0.437	30.018	0.437	592.424	0.437	589.693						0.437	189.157	0.437	2.834
										0.438	36.656	0.438	32.644	0.438	153.427	0.438	144.662		0.438	80.375	0.438	30.329	0.438	592.936	0.438	589.858						0.438	189.884	0.438	2.875
										0.438	36.65	0.438	32.648	0.438	153.588	0.438	144.824		0.438	81.004	0.438	30.643	0.438	593.451	0.438	590.025						0.438	190.616	0.438	2.917
										0.439	36.644	0.439	32.652	0.439	153.747	0.439	144.983		0.439	81.636	0.439	30.96	0.439	593.969	0.439	590.195						0.439	191.355	0.439	2.958
										0.44	36.638	0.44	32.655	0.44	153.902	0.44	145.139		0.44	82.271	0.44	31.28	0.44	594.489	0.44	590.368						0.44	192.099	0.44	3
										0.441	36.63	0.441	32.657	0.441	154.053	0.441	145.292		0.441	82.907	0.441	31.603	0.441	595.011	0.441	590.543						0.441	192.85	0.441	3.042
										0.442	36.622	0.442	32.658	0.442	154.202	0.442	145.442		0.442	83.547	0.442	31.93	0.442	595.535	0.442	590.722						0.442	193.606	0.442	3.085
										0.442	36.613	0.442	32.659	0.442	154.346	0.442	145.589		0.442	84.188	0.442	32.259	0.442	596.061	0.442	590.903						0.442	194.368	0.442	3.127
										0.443	36.603	0.443	32.659	0.443	154.488	0.443	145.733		0.443	84.831	0.443	32.592	0.443	596.588	0.443	591.087						0.443	195.135	0.443	3.17
										0.444	36.593	0.444	32.658	0.444	154.626	0.444	145.874		0.444	85.477	0.444	32.927	0.444	597.118	0.444	591.273						0.444	195.909	0.444	3.213
										0.445	36.582	0.445	32.657	0.445	154.761	0.445	146.012		0.445	86.124	0.445	33.266	0.445	597.649	0.445	591.463						0.445	196.688	0.445	3.256
										0.446	36.571	0.446	32.655	0.446	154.892	0.446	146.147		0.446	86.773	0.446	33.607	0.446	598.181	0.446	591.655						0.446	197.473	0.446	3.299
										0.446	36.559	0.446	32.652	0.446	155.02	0.446	146.279		0.446	87.423	0.446	33.951	0.446	598.714	0.446	591.85						0.446	198.265	0.446	3.342
										0.447	36.546	0.447	32.649	0.447	155.145	0.447	146.408		0.447	88.075	0.447	34.299	0.447	599.249	0.447	592.048						0.447	199.061	0.447	3.386
										0.448	36.533	0.448	32.645	0.448	155.267	0.448	146.533		0.448	88.728	0.448	34.649	0.448	599.785	0.448	592.248						0.448	199.864	0.448	3.429
										0.449	36.519	0.449	32.641	0.449	155.385	0.449	146.656		0.449	89.383	0.449	35.002	0.449	600.321	0.449	592.452						0.449	200.673	0.449	3.473
										0.45	36.505	0.45	32.635	0.45	155.5	0.45	146.776		0.45	90.038	0.45	35.358	0.45	600.859	0.45	592.657						0.45	201.488	0.45	3.517
										0.45	36.49	0.45	32.629	0.45	155.612	0.45	146.893		0.45	90.695	0.45	35.717	0.45	601.396	0.45	592.866						0.45	202.308	0.45	3.562
										0.451	36.474	0.451	32.623	0.451	155.721	0.451	147.007		0.451	91.352	0.451	36.079	0.451	601.935	0.451	593.077						0.451	203.134	0.451	3.606
										0.452	36.458	0.452	32.616	0.452	155.826	0.452	147.118		0.452	92.01	0.452	36.444	0.452	602.473	0.452	593.291						0.452	203.966	0.452	3.651
										0.453	36.442	0.453	32.608	0.453	155.928	0.453	147.226		0.453	92.669	0.453	36.811	0.453	603.012	0.453	593.507						0.453	204.804	0.453	3.696
										0.454	36.424	0.454	32.6	0.454	156.027	0.454	147.331		0.454	93.328	0.454	37.182	0.454	603.55	0.454	593.727						0.454	205.648	0.454	3.741
										0.454	36.407	0.454	32.591	0.454	156.123	0.454	147.433		0.454	93.988	0.454	37.555	0.454	604.089	0.454	593.948						0.454	206.498	0.454	3.787
										0.455	36.389	0.455	32.582	0.455	156.216	0.455	147.532		0.455	94.647	0.455	37.93	0.455	604.627	0.455	594.172						0.455	207.353	0.455	3.833
										0.456	36.37	0.456	32.572	0.456	156.305	0.456	147.628		0.456	95.307	0.456	38.309	0.456	605.165	0.456	594.399						0.456	208.215	0.456	3.878
										0.457	36.352	0.457	32.562	0.457	156.392	0.457	147.721		0.457	95.967	0.457	38.69	0.457	605.702	0.457	594.628						0.457	209.082	0.457	3.925
										0.458	36.332	0.458	32.55	0.458	156.475	0.458	147.812		0.458	96.626	0.458	39.074	0.458	606.239	0.458	594.86						0.458	209.955	0.458	3.971
										0.458	36.312	0.458	32.539	0.458	156.555	0.458	147.899		0.458	97.285	0.458	39.46	0.458	606.775	0.458	595.094						0.458	210.833	0.458	4.018
										0.459	36.292	0.459	32.527	0.459	156.633	0.459	147.983		0.459	97.943	0.459	39.849	0.459	607.31	0.459	595.331						0.459	211.718	0.459	4.065
										0.46	36.272	0.46	32.514	0.46	156.707	0.46	148.065		0.46	98.601	0.46	40.241	0.46	607.843	0.46	595.57						0.46	212.608	0.46	4.112
										0.461	36.251	0.461	32.501	0.461	156.778	0.461	148.143		0.461	99.259	0.461	40.635	0.461	608.376	0.461	595.811						0.461	213.504	0.461	4.16
										0.462	36.229	0.462	32.488	0.462	156.846	0.462	148.219		0.462	99.915	0.462	41.032	0.462	608.907	0.462	596.055						0.462	214.406	0.462	4.207
										0.462	36.207	0.462	32.473	0.462	156.911	0.462	148.291		0.462	100.57	0.462	41.431	0.462	609.436	0.462	596.301						0.462	215.313	0.462	4.255
										0.463	36.185	0.463	32.459	0.463	156.972	0.463	148.361		0.463	101.224	0.463	41.832	0.463	609.964	0.463	596.549						0.463	216.226	0.463	4.304
										0.464	36.163	0.464	32.444	0.464	157.031	0.464	148.428		0.464	101.877	0.464	42.236	0.464	610.49	0.464	596.8						0.464	217.145	0.464	4.353
										0.465	36.14	0.465	32.428	0.465	157.087	0.465	148.492		0.465	102.529	0.465	42.642	0.465	611.014	0.465	597.052						0.465	218.07	0.465	4.401
										0.466	36.116	0.466	32.412	0.466	157.14	0.466	148.552		0.466	103.179	0.466	43.05	0.466	611.536	0.466	597.307						0.466	219	0.466	4.451
										0.466	36.093	0.466	32.396	0.466	157.19	0.466	148.61		0.466	103.827	0.466	43.461	0.466	612.056	0.466	597.564						0.466	219.935	0.466	4.5
										0.467	36.069	0.467	32.379	0.467	157.237	0.467	148.666		0.467	104.474	0.467	43.874	0.467	612.574	0.467	597.823						0.467	220.877	0.467	4.55
										0.468	36.044	0.468	32.362	0.468	157.28	0.468	148.718		0.468	105.118	0.468	44.289	0.468	613.088	0.468	598.085						0.468	221.824	0.468	4.6
										0.469	36.02	0.469	32.344	0.469	157.321	0.469	148.767		0.469	105.76	0.469	44.706	0.469	613.601	0.469	598.348						0.469	222.776	0.469	4.651
										0.47	35.995	0.47	32.326	0.47	157.359	0.47	148.813		0.47	106.401	0.47	45.125	0.47	614.11	0.47	598.613						0.47	223.734	0.47	4.702
										0.47	35.97	0.47	32.307	0.47	157.394	0.47	148.857		0.47	107.039	0.47	45.547	0.47	614.616	0.47	598.88						0.47	224.697	0.47	4.753
										0.471	35.944	0.471	32.288	0.471	157.426	0.471	148.897		0.471	107.674	0.471	45.97	0.471	615.12	0.471	599.149						0.471	225.666	0.471	4.804
										0.472	35.919	0.472	32.268	0.472	157.455	0.472	148.935		0.472	108.307	0.472	46.395	0.472	615.62	0.472	599.419						0.472	226.641	0.472	4.856
										0.473	35.892	0.473	32.248	0.473	157.481	0.473	148.97		0.473	108.937	0.473	46.822	0.473	616.117	0.473	599.692						0.473	227.621	0.473	4.908
										0.474	35.866	0.474	32.228	0.474	157.505	0.474	149.002		0.474	109.564	0.474	47.251	0.474	616.61	0.474	599.966						0.474	228.606	0.474	4.961
										0.474	35.839	0.474	32.208	0.474	157.525	0.474	149.03		0.474	110.188	0.474	47.682	0.474	617.1	0.474	600.242						0.474	229.596	0.474	5.014
										0.475	35.812	0.475	32.186	0.475	157.542	0.475	149.057		0.475	110.809	0.475	48.115	0.475	617.586	0.475	600.519						0.475	230.592	0.475	5.067
										0.476	35.785	0.476	32.165	0.476	157.557	0.476	149.08		0.476	111.427	0.476	48.549	0.476	618.068	0.476	600.799						0.476	231.593	0.476	5.121
										0.477	35.758	0.477	32.143	0.477	157.568	0.477	149.1		0.477	112.041	0.477	48.985	0.477	618.546	0.477	601.079						0.477	232.6	0.477	5.175
										0.478	35.73	0.478	32.121	0.478	157.577	0.478	149.117		0.478	112.652	0.478	49.422	0.478	619.02	0.478	601.361						0.478	233.612	0.478	5.229
										0.478	35.702	0.478	32.098	0.478	157.582	0.478	149.132		0.478	113.259	0.478	49.861	0.478	619.49	0.478	601.645						0.478	234.628	0.478	5.284
										0.479	35.674	0.479	32.075	0.479	157.585	0.479	149.143		0.479	113.863	0.479	50.302	0.479	619.955	0.479	601.93						0.479	235.65	0.479	5.339
										0.48	35.645	0.48	32.052	0.48	157.585	0.48	149.152		0.48	114.462	0.48	50.744	0.48	620.416	0.48	602.216						0.48	236.677	0.48	5.395
										0.481	35.617	0.481	32.028	0.481	157.582	0.481	149.157		0.481	115.057	0.481	51.187	0.481	620.872	0.481	602.503						0.481	237.71	0.481	5.451
										0.482	35.588	0.482	32.004	0.482	157.577	0.482	149.16		0.482	115.648	0.482	51.631	0.482	621.323	0.482	602.792						0.482	238.747	0.482	5.507
										0.482	35.558	0.482	31.98	0.482	157.568	0.482	149.16		0.482	116.235	0.482	52.077	0.482	621.77	0.482	603.082						0.482	239.789	0.482	5.564
										0.483	35.529	0.483	31.955	0.483	157.556	0.483	149.157		0.483	116.818	0.483	52.524	0.483	622.211	0.483	603.372						0.483	240.836	0.483	5.621
										0.484	35.499	0.484	31.93	0.484	157.542	0.484	149.151		0.484	117.396	0.484	52.972	0.484	622.647	0.484	603.664						0.484	241.888	0.484	5.679
										0.485	35.469	0.485	31.904	0.485	157.525	0.485	149.143		0.485	117.969	0.485	53.421	0.485	623.078	0.485	603.956						0.485	242.944	0.485	5.737
										0.486	35.439	0.486	31.878	0.486	157.505	0.486	149.131		0.486	118.537	0.486	53.871	0.486	623.503	0.486	604.25						0.486	244.006	0.486	5.796
										0.486	35.409	0.486	31.852	0.486	157.482	0.486	149.116		0.486	119.101	0.486	54.322	0.486	623.923	0.486	604.544						0.486	245.072	0.486	5.855
										0.487	35.378	0.487	31.826	0.487	157.456	0.487	149.099		0.487	119.659	0.487	54.773	0.487	624.337	0.487	604.839						0.487	246.143	0.487	5.914
										0.488	35.347	0.488	31.799	0.488	157.427	0.488	149.079		0.488	120.212	0.488	55.226	0.488	624.745	0.488	605.134						0.488	247.218	0.488	5.974
										0.489	35.316	0.489	31.772	0.489	157.396	0.489	149.055		0.489	120.76	0.489	55.679	0.489	625.147	0.489	605.43						0.489	248.298	0.489	6.034
										0.49	35.285	0.49	31.744	0.49	157.361	0.49	149.029		0.49	121.302	0.49	56.132	0.49	625.543	0.49	605.727						0.49	249.383	0.49	6.095
										0.49	35.253	0.49	31.716	0.49	157.324	0.49	149		0.49	121.839	0.49	56.586	0.49	625.933	0.49	606.024						0.49	250.472	0.49	6.157
										0.491	35.222	0.491	31.688	0.491	157.284	0.491	148.968		0.491	122.37	0.491	57.041	0.491	626.317	0.491	606.321						0.491	251.565	0.491	6.219
										0.492	35.19	0.492	31.66	0.492	157.241	0.492	148.933		0.492	122.896	0.492	57.495	0.492	626.695	0.492	606.619						0.492	252.662	0.492	6.281
										0.493	35.158	0.493	31.631	0.493	157.196	0.493	148.896		0.493	123.415	0.493	57.95	0.493	627.066	0.493	606.916						0.493	253.764	0.493	6.344
										0.494	35.125	0.494	31.602	0.494	157.147	0.494	148.855		0.494	123.928	0.494	58.406	0.494	627.43	0.494	607.214						0.494	254.87	0.494	6.407
										0.494	35.093	0.494	31.573	0.494	157.096	0.494	148.812		0.494	124.436	0.494	58.861	0.494	627.787	0.494	607.512						0.494	255.98	0.494	6.471
										0.495	35.06	0.495	31.543	0.495	157.042	0.495	148.766		0.495	124.937	0.495	59.316	0.495	628.138	0.495	607.809						0.495	257.094	0.495	6.536
										0.496	35.027	0.496	31.513	0.496	156.985	0.496	148.716		0.496	125.431	0.496	59.771	0.496	628.482	0.496	608.107						0.496	258.212	0.496	6.601
										0.497	34.993	0.497	31.483	0.497	156.925	0.497	148.664		0.497	125.919	0.497	60.226	0.497	628.819	0.497	608.404						0.497	259.334	0.497	6.667
										0.498	34.96	0.498	31.452	0.498	156.863	0.498	148.61		0.498	126.401	0.498	60.681	0.498	629.148	0.498	608.7						0.498	260.459	0.498	6.733
										0.498	34.926	0.498	31.421	0.498	156.798	0.498	148.552		0.498	126.875	0.498	61.135	0.498	629.47	0.498	608.997						0.498	261.588	0.498	6.8
										0.499	34.892	0.499	31.39	0.499	156.73	0.499	148.491		0.499	127.343	0.499	61.589	0.499	629.785	0.499	609.293						0.499	262.721	0.499	6.867
										0.5	34.858	0.5	31.359	0.5	156.659	0.5	148.428		0.5	127.804	0.5	62.042	0.5	630.093	0.5	609.588						0.5	263.858	0.5	6.935
										0.501	34.824	0.501	31.327	0.501	156.585	0.501	148.362		0.501	128.258	0.501	62.495	0.501	630.392	0.501	609.882						0.501	264.997	0.501	7.004
										0.502	34.789	0.502	31.295	0.502	156.509	0.502	148.292		0.502	128.705	0.502	62.947	0.502	630.685	0.502	610.176						0.502	266.14	0.502	7.073
										0.502	34.754	0.502	31.262	0.502	156.429	0.502	148.22		0.502	129.145	0.502	63.398	0.502	630.969	0.502	610.469						0.502	267.287	0.502	7.143
										0.503	34.719	0.503	31.23	0.503	156.347	0.503	148.145		0.503	129.577	0.503	63.848	0.503	631.245	0.503	610.76						0.503	268.436	0.503	7.214
										0.504	34.684	0.504	31.197	0.504	156.262	0.504	148.068		0.504	130.001	0.504	64.297	0.504	631.514	0.504	611.051						0.504	269.589	0.504	7.285
										0.505	34.649	0.505	31.164	0.505	156.175	0.505	147.987		0.505	130.418	0.505	64.745	0.505	631.774	0.505	611.341						0.505	270.744	0.505	7.357
										0.506	34.613	0.506	31.13	0.506	156.084	0.506	147.904		0.506	130.828	0.506	65.192	0.506	632.027	0.506	611.629						0.506	271.903	0.506	7.43
										0.506	34.577	0.506	31.096	0.506	155.991	0.506	147.817		0.506	131.23	0.506	65.637	0.506	632.271	0.506	611.916						0.506	273.064	0.506	7.503
										0.507	34.541	0.507	31.062	0.507	155.895	0.507	147.728		0.507	131.624	0.507	66.081	0.507	632.506	0.507	612.201						0.507	274.227	0.507	7.577
										0.508	34.504	0.508	31.028	0.508	155.796	0.508	147.636		0.508	132.009	0.508	66.524	0.508	632.734	0.508	612.485						0.508	275.393	0.508	7.652
										0.509	34.467	0.509	30.994	0.509	155.695	0.509	147.541		0.509	132.387	0.509	66.965	0.509	632.952	0.509	612.767						0.509	276.562	0.509	7.727
										0.51	34.43	0.51	30.959	0.51	155.591	0.51	147.444		0.51	132.757	0.51	67.404	0.51	633.163	0.51	613.047						0.51	277.733	0.51	7.803
										0.51	34.393	0.51	30.924	0.51	155.484	0.51	147.343		0.51	133.119	0.51	67.841	0.51	633.364	0.51	613.326						0.51	278.906	0.51	7.88
										0.511	34.356	0.511	30.888	0.511	155.374	0.511	147.24		0.511	133.472	0.511	68.277	0.511	633.557	0.511	613.602						0.511	280.081	0.511	7.958
										0.512	34.318	0.512	30.853	0.512	155.261	0.512	147.134		0.512	133.817	0.512	68.71	0.512	633.741	0.512	613.877						0.512	281.258	0.512	8.037
										0.513	34.28	0.513	30.817	0.513	155.146	0.513	147.025		0.513	134.153	0.513	69.142	0.513	633.916	0.513	614.149						0.513	282.437	0.513	8.116
										0.514	34.242	0.514	30.781	0.514	155.028	0.514	146.913		0.514	134.481	0.514	69.571	0.514	634.083	0.514	614.419						0.514	283.617	0.514	8.196
										0.514	34.203	0.514	30.744	0.514	154.907	0.514	146.798		0.514	134.8	0.514	69.997	0.514	634.24	0.514	614.686						0.514	284.799	0.514	8.276
										0.515	34.165	0.515	30.707	0.515	154.783	0.515	146.681		0.515	135.111	0.515	70.422	0.515	634.388	0.515	614.952						0.515	285.982	0.515	8.358
										0.516	34.125	0.516	30.671	0.516	154.657	0.516	146.56		0.516	135.413	0.516	70.844	0.516	634.527	0.516	615.214						0.516	287.167	0.516	8.44
										0.517	34.086	0.517	30.633	0.517	154.528	0.517	146.437		0.517	135.706	0.517	71.263	0.517	634.657	0.517	615.474						0.517	288.352	0.517	8.523
										0.518	34.046	0.518	30.596	0.518	154.396	0.518	146.311		0.518	135.99	0.518	71.679	0.518	634.778	0.518	615.731						0.518	289.539	0.518	8.607
										0.518	34.007	0.518	30.558	0.518	154.262	0.518	146.182		0.518	136.265	0.518	72.093	0.518	634.889	0.518	615.985						0.518	290.726	0.518	8.692
										0.519	33.966	0.519	30.52	0.519	154.124	0.519	146.051		0.519	136.531	0.519	72.503	0.519	634.991	0.519	616.236						0.519	291.914	0.519	8.778
										0.52	33.926	0.52	30.482	0.52	153.984	0.52	145.916		0.52	136.788	0.52	72.911	0.52	635.084	0.52	616.484						0.52	293.103	0.52	8.864
										0.521	33.885	0.521	30.444	0.521	153.842	0.521	145.779		0.521	137.035	0.521	73.315	0.521	635.167	0.521	616.729						0.521	294.291	0.521	8.951
										0.522	33.844	0.522	30.405	0.522	153.696	0.522	145.639		0.522	137.274	0.522	73.716	0.522	635.241	0.522	616.97						0.522	295.48	0.522	9.04
										0.522	33.803	0.522	30.366	0.522	153.548	0.522	145.496		0.522	137.503	0.522	74.114	0.522	635.305	0.522	617.208						0.522	296.669	0.522	9.129
										0.523	33.761	0.523	30.327	0.523	153.397	0.523	145.351		0.523	137.723	0.523	74.508	0.523	635.36	0.523	617.443						0.523	297.858	0.523	9.218
										0.524	33.719	0.524	30.288	0.524	153.243	0.524	145.202		0.524	137.934	0.524	74.899	0.524	635.405	0.524	617.674						0.524	299.047	0.524	9.309
										0.525	33.677	0.525	30.248	0.525	153.087	0.525	145.051		0.525	138.135	0.525	75.286	0.525	635.44	0.525	617.901						0.525	300.235	0.525	9.401
										0.526	33.634	0.526	30.208	0.526	152.928	0.526	144.897		0.526	138.327	0.526	75.669	0.526	635.466	0.526	618.124						0.526	301.422	0.526	9.493
										0.526	33.591	0.526	30.168	0.526	152.766	0.526	144.741		0.526	138.509	0.526	76.048	0.526	635.482	0.526	618.343						0.526	302.609	0.526	9.587
										0.527	33.548	0.527	30.128	0.527	152.602	0.527	144.581		0.527	138.682	0.527	76.423	0.527	635.488	0.527	618.559						0.527	303.794	0.527	9.681
										0.528	33.505	0.528	30.088	0.528	152.435	0.528	144.419		0.528	138.845	0.528	76.794	0.528	635.485	0.528	618.77						0.528	304.978	0.528	9.776
										0.529	33.461	0.529	30.047	0.529	152.265	0.529	144.254		0.529	138.999	0.529	77.161	0.529	635.472	0.529	618.977						0.529	306.161	0.529	9.872
										0.53	33.417	0.53	30.006	0.53	152.092	0.53	144.086		0.53	139.143	0.53	77.524	0.53	635.449	0.53	619.179						0.53	307.342	0.53	9.969
										0.53	33.372	0.53	29.965	0.53	151.917	0.53	143.916		0.53	139.277	0.53	77.882	0.53	635.416	0.53	619.377						0.53	308.522	0.53	10.067
										0.531	33.327	0.531	29.923	0.531	151.739	0.531	143.743		0.531	139.402	0.531	78.236	0.531	635.373	0.531	619.571						0.531	309.699	0.531	10.166
										0.532	33.282	0.532	29.881	0.532	151.559	0.532	143.567		0.532	139.517	0.532	78.585	0.532	635.321	0.532	619.76						0.532	310.875	0.532	10.266
										0.533	33.237	0.533	29.839	0.533	151.376	0.533	143.389		0.533	139.622	0.533	78.93	0.533	635.259	0.533	619.944						0.533	312.048	0.533	10.367
										0.534	33.191	0.534	29.797	0.534	151.19	0.534	143.207		0.534	139.718	0.534	79.27	0.534	635.187	0.534	620.124						0.534	313.218	0.534	10.469
										0.534	33.145	0.534	29.755	0.534	151.001	0.534	143.024		0.534	139.804	0.534	79.605	0.534	635.105	0.534	620.298						0.534	314.386	0.534	10.571
										0.535	33.099	0.535	29.712	0.535	150.81	0.535	142.837		0.535	139.88	0.535	79.935	0.535	635.014	0.535	620.467						0.535	315.551	0.535	10.675
										0.536	33.052	0.536	29.669	0.536	150.617	0.536	142.648		0.536	139.947	0.536	80.259	0.536	634.912	0.536	620.632						0.536	316.713	0.536	10.78
										0.537	33.005	0.537	29.626	0.537	150.42	0.537	142.456		0.537	140.004	0.537	80.579	0.537	634.801	0.537	620.791						0.537	317.871	0.537	10.885
										0.538	32.958	0.538	29.583	0.538	150.222	0.538	142.261		0.538	140.051	0.538	80.894	0.538	634.68	0.538	620.945						0.538	319.026	0.538	10.992
										0.538	32.91	0.538	29.539	0.538	150.02	0.538	142.064		0.538	140.088	0.538	81.203	0.538	634.55	0.538	621.093						0.538	320.177	0.538	11.099
										0.539	32.862	0.539	29.495	0.539	149.816	0.539	141.864		0.539	140.116	0.539	81.507	0.539	634.41	0.539	621.236						0.539	321.324	0.539	11.208
										0.54	32.814	0.54	29.451	0.54	149.61	0.54	141.662		0.54	140.134	0.54	81.805	0.54	634.26	0.54	621.374						0.54	322.466	0.54	11.317
										0.541	32.765	0.541	29.407	0.541	149.401	0.541	141.457		0.541	140.143	0.541	82.098	0.541	634.1	0.541	621.506						0.541	323.605	0.541	11.427
										0.542	32.716	0.542	29.362	0.542	149.189	0.542	141.249		0.542	140.142	0.542	82.385	0.542	633.931	0.542	621.632						0.542	324.738	0.542	11.539
										0.542	32.667	0.542	29.317	0.542	148.975	0.542	141.039		0.542	140.131	0.542	82.666	0.542	633.752	0.542	621.752						0.542	325.867	0.542	11.651
										0.543	32.618	0.543	29.272	0.543	148.758	0.543	140.827		0.543	140.111	0.543	82.942	0.543	633.564	0.543	621.867						0.543	326.991	0.543	11.765
										0.544	32.568	0.544	29.227	0.544	148.539	0.544	140.611		0.544	140.081	0.544	83.211	0.544	633.366	0.544	621.976						0.544	328.109	0.544	11.879
										0.545	32.517	0.545	29.182	0.545	148.317	0.545	140.394		0.545	140.042	0.545	83.475	0.545	633.159	0.545	622.078						0.545	329.222	0.545	11.994
										0.546	32.467	0.546	29.136	0.546	148.093	0.546	140.173		0.546	139.993	0.546	83.733	0.546	632.942	0.546	622.175						0.546	330.33	0.546	12.11
										0.546	32.416	0.546	29.09	0.546	147.867	0.546	139.95		0.546	139.935	0.546	83.984	0.546	632.716	0.546	622.265						0.546	331.431	0.546	12.228
										0.547	32.365	0.547	29.044	0.547	147.638	0.547	139.725		0.547	139.868	0.547	84.229	0.547	632.481	0.547	622.349						0.547	332.526	0.547	12.346
										0.548	32.313	0.548	28.997	0.548	147.406	0.548	139.497		0.548	139.791	0.548	84.469	0.548	632.236	0.548	622.427						0.548	333.615	0.548	12.465
										0.549	32.261	0.549	28.95	0.549	147.172	0.549	139.267		0.549	139.705	0.549	84.702	0.549	631.982	0.549	622.499						0.549	334.697	0.549	12.585
										0.55	32.209	0.55	28.904	0.55	146.936	0.55	139.034		0.55	139.61	0.55	84.928	0.55	631.719	0.55	622.564						0.55	335.773	0.55	12.706
										0.55	32.157	0.55	28.856	0.55	146.698	0.55	138.799		0.55	139.505	0.55	85.148	0.55	631.448	0.55	622.623						0.55	336.841	0.55	12.828
										0.551	32.104	0.551	28.809	0.551	146.457	0.551	138.561		0.551	139.392	0.551	85.362	0.551	631.167	0.551	622.676						0.551	337.902	0.551	12.951
										0.552	32.051	0.552	28.761	0.552	146.213	0.552	138.321		0.552	139.269	0.552	85.569	0.552	630.877	0.552	622.722						0.552	338.955	0.552	13.075
										0.553	31.997	0.553	28.713	0.553	145.968	0.553	138.079		0.553	139.138	0.553	85.77	0.553	630.579	0.553	622.761						0.553	340.001	0.553	13.2
										0.554	31.943	0.554	28.665	0.554	145.72	0.554	137.834		0.554	138.997	0.554	85.964	0.554	630.272	0.554	622.793						0.554	341.039	0.554	13.326
										0.554	31.889	0.554	28.617	0.554	145.469	0.554	137.586		0.554	138.848	0.554	86.151	0.554	629.956	0.554	622.819						0.554	342.069	0.554	13.453
										0.555	31.835	0.555	28.568	0.555	145.217	0.555	137.337		0.555	138.69	0.555	86.332	0.555	629.631	0.555	622.839						0.555	343.09	0.555	13.581
										0.556	31.78	0.556	28.52	0.556	144.962	0.556	137.085		0.556	138.523	0.556	86.506	0.556	629.299	0.556	622.851						0.556	344.103	0.556	13.71
										0.557	31.725	0.557	28.471	0.557	144.705	0.557	136.83		0.557	138.348	0.557	86.673	0.557	628.958	0.557	622.857						0.557	345.107	0.557	13.839
										0.558	31.67	0.558	28.421	0.558	144.446	0.558	136.574		0.558	138.164	0.558	86.834	0.558	628.608	0.558	622.856						0.558	346.102	0.558	13.97
										0.558	31.614	0.558	28.372	0.558	144.184	0.558	136.315		0.558	137.972	0.558	86.987	0.558	628.25	0.558	622.848						0.558	347.087	0.558	14.102
										0.559	31.558	0.559	28.322	0.559	143.92	0.559	136.054		0.559	137.772	0.559	87.134	0.559	627.885	0.559	622.833						0.559	348.063	0.559	14.234
										0.56	31.502	0.56	28.272	0.56	143.654	0.56	135.79		0.56	137.563	0.56	87.274	0.56	627.511	0.56	622.811						0.56	349.03	0.56	14.367
										0.561	31.446	0.561	28.222	0.561	143.386	0.561	135.525		0.561	137.346	0.561	87.407	0.561	627.13	0.561	622.782						0.561	349.987	0.561	14.502
										0.562	31.389	0.562	28.172	0.562	143.116	0.562	135.257		0.562	137.121	0.562	87.533	0.562	626.74	0.562	622.746						0.562	350.933	0.562	14.637
										0.562	31.332	0.562	28.121	0.562	142.843	0.562	134.987		0.562	136.888	0.562	87.652	0.562	626.343	0.562	622.703						0.562	351.87	0.562	14.773
										0.563	31.274	0.563	28.07	0.563	142.568	0.563	134.714		0.563	136.647	0.563	87.764	0.563	625.939	0.563	622.654						0.563	352.795	0.563	14.91
										0.564	31.217	0.564	28.019	0.564	142.292	0.564	134.44		0.564	136.399	0.564	87.869	0.564	625.527	0.564	622.597						0.564	353.71	0.564	15.048
										0.565	31.159	0.565	27.968	0.565	142.013	0.565	134.163		0.565	136.143	0.565	87.967	0.565	625.108	0.565	622.533						0.565	354.615	0.565	15.187
										0.566	31.101	0.566	27.916	0.566	141.732	0.566	133.885		0.566	135.879	0.566	88.058	0.566	624.682	0.566	622.462						0.566	355.508	0.566	15.326
										0.566	31.042	0.566	27.865	0.566	141.449	0.566	133.604		0.566	135.608	0.566	88.142	0.566	624.248	0.566	622.384						0.566	356.39	0.566	15.467
										0.567	30.983	0.567	27.813	0.567	141.164	0.567	133.321		0.567	135.33	0.567	88.219	0.567	623.808	0.567	622.299						0.567	357.26	0.567	15.608
										0.568	30.924	0.568	27.76	0.568	140.877	0.568	133.036		0.568	135.044	0.568	88.289	0.568	623.36	0.568	622.207						0.568	358.119	0.568	15.751
										0.569	30.865	0.569	27.708	0.569	140.588	0.569	132.75		0.569	134.751	0.569	88.352	0.569	622.907	0.569	622.108						0.569	358.965	0.569	15.894
										0.57	30.806	0.57	27.655	0.57	140.297	0.57	132.461		0.57	134.451	0.57	88.408	0.57	622.446	0.57	622.002						0.57	359.8	0.57	16.038
										0.57	30.746	0.57	27.602	0.57	140.004	0.57	132.17		0.57	134.145	0.57	88.457	0.57	621.979	0.57	621.889						0.57	360.623	0.57	16.182
										0.571	30.686	0.571	27.549	0.571	139.709	0.571	131.877		0.571	133.831	0.571	88.499	0.571	621.506	0.571	621.769						0.571	361.433	0.571	16.328
										0.572	30.626	0.572	27.496	0.572	139.413	0.572	131.583		0.572	133.512	0.572	88.535	0.572	621.026	0.572	621.642						0.572	362.23	0.572	16.474
										0.573	30.565	0.573	27.443	0.573	139.114	0.573	131.286		0.573	133.185	0.573	88.563	0.573	620.541	0.573	621.507						0.573	363.015	0.573	16.622
										0.574	30.504	0.574	27.389	0.574	138.813	0.574	130.988		0.574	132.852	0.574	88.584	0.574	620.049	0.574	621.366						0.574	363.787	0.574	16.77
										0.574	30.443	0.574	27.335	0.574	138.511	0.574	130.688		0.574	132.513	0.574	88.598	0.574	619.552	0.574	621.218						0.574	364.546	0.574	16.918
										0.575	30.382	0.575	27.281	0.575	138.207	0.575	130.386		0.575	132.168	0.575	88.606	0.575	619.049	0.575	621.063						0.575	365.291	0.575	17.068
										0.576	30.321	0.576	27.226	0.576	137.901	0.576	130.082		0.576	131.816	0.576	88.606	0.576	618.541	0.576	620.902						0.576	366.023	0.576	17.218
										0.577	30.259	0.577	27.171	0.577	137.593	0.577	129.776		0.577	131.459	0.577	88.6	0.577	618.027	0.577	620.733						0.577	366.742	0.577	17.369
										0.578	30.197	0.578	27.116	0.578	137.283	0.578	129.469		0.578	131.096	0.578	88.587	0.578	617.508	0.578	620.557						0.578	367.446	0.578	17.521
										0.578	30.135	0.578	27.061	0.578	136.971	0.578	129.16		0.578	130.728	0.578	88.567	0.578	616.984	0.578	620.375						0.578	368.137	0.578	17.673
										0.579	30.073	0.579	27.006	0.579	136.658	0.579	128.849		0.579	130.354	0.579	88.54	0.579	616.455	0.579	620.186						0.579	368.814	0.579	17.826
										0.58	30.01	0.58	26.95	0.58	136.343	0.58	128.537		0.58	129.975	0.58	88.507	0.58	615.921	0.58	619.99						0.58	369.477	0.58	17.98
										0.581	29.948	0.581	26.894	0.581	136.026	0.581	128.223		0.581	129.59	0.581	88.467	0.581	615.383	0.581	619.787						0.581	370.125	0.581	18.135
										0.582	29.885	0.582	26.838	0.582	135.708	0.582	127.907		0.582	129.2	0.582	88.42	0.582	614.839	0.582	619.578						0.582	370.759	0.582	18.29
										0.582	29.821	0.582	26.781	0.582	135.388	0.582	127.59		0.582	128.806	0.582	88.367	0.582	614.292	0.582	619.362						0.582	371.379	0.582	18.446
										0.583	29.758	0.583	26.725	0.583	135.066	0.583	127.271		0.583	128.406	0.583	88.307	0.583	613.74	0.583	619.14						0.583	371.984	0.583	18.602
										0.584	29.695	0.584	26.668	0.584	134.743	0.584	126.95		0.584	128.002	0.584	88.241	0.584	613.184	0.584	618.911						0.584	372.574	0.584	18.759
										0.585	29.631	0.585	26.611	0.585	134.418	0.585	126.628		0.585	127.593	0.585	88.168	0.585	612.624	0.585	618.676						0.585	373.149	0.585	18.917
										0.586	29.567	0.586	26.553	0.586	134.091	0.586	126.305		0.586	127.18	0.586	88.089	0.586	612.06	0.586	618.434						0.586	373.709	0.586	19.075
										0.586	29.503	0.586	26.496	0.586	133.763	0.586	125.98		0.586	126.763	0.586	88.003	0.586	611.492	0.586	618.186						0.586	374.255	0.586	19.234
										0.587	29.439	0.587	26.438	0.587	133.433	0.587	125.654		0.587	126.341	0.587	87.911	0.587	610.921	0.587	617.931						0.587	374.785	0.587	19.394
										0.588	29.374	0.588	26.38	0.588	133.101	0.588	125.326		0.588	125.915	0.588	87.813	0.588	610.346	0.588	617.67						0.588	375.299	0.588	19.554
										0.589	29.31	0.589	26.321	0.589	132.768	0.589	124.997		0.589	125.486	0.589	87.709	0.589	609.768	0.589	617.404						0.589	375.799	0.589	19.714
										0.59	29.245	0.59	26.263	0.59	132.434	0.59	124.666		0.59	125.052	0.59	87.599	0.59	609.187	0.59	617.13						0.59	376.283	0.59	19.875
										0.59	29.18	0.59	26.204	0.59	132.098	0.59	124.334		0.59	124.615	0.59	87.483	0.59	608.603	0.59	616.851						0.59	376.751	0.59	20.037
										0.591	29.115	0.591	26.145	0.591	131.761	0.591	124.001		0.591	124.175	0.591	87.36	0.591	608.015	0.591	616.566						0.591	377.204	0.591	20.199
										0.592	29.05	0.592	26.086	0.592	131.422	0.592	123.667		0.592	123.731	0.592	87.232	0.592	607.425	0.592	616.275						0.592	377.641	0.592	20.361
										0.593	28.984	0.593	26.026	0.593	131.082	0.593	123.331		0.593	123.283	0.593	87.098	0.593	606.832	0.593	615.978						0.593	378.063	0.593	20.524
										0.594	28.919	0.594	25.967	0.594	130.74	0.594	122.994		0.594	122.833	0.594	86.958	0.594	606.237	0.594	615.675						0.594	378.468	0.594	20.688
										0.594	28.853	0.594	25.907	0.594	130.397	0.594	122.656		0.594	122.38	0.594	86.812	0.594	605.639	0.594	615.367						0.594	378.858	0.594	20.852
										0.595	28.787	0.595	25.847	0.595	130.053	0.595	122.317		0.595	121.923	0.595	86.661	0.595	605.039	0.595	615.052						0.595	379.232	0.595	21.016
										0.596	28.721	0.596	25.786	0.596	129.707	0.596	121.977		0.596	121.464	0.596	86.504	0.596	604.437	0.596	614.733						0.596	379.59	0.596	21.18
										0.597	28.655	0.597	25.726	0.597	129.36	0.597	121.635		0.597	121.002	0.597	86.342	0.597	603.832	0.597	614.407						0.597	379.932	0.597	21.345
										0.598	28.589	0.598	25.665	0.598	129.012	0.598	121.293		0.598	120.538	0.598	86.174	0.598	603.226	0.598	614.077						0.598	380.258	0.598	21.511
										0.598	28.522	0.598	25.604	0.598	128.662	0.598	120.949		0.598	120.071	0.598	86.001	0.598	602.618	0.598	613.74						0.598	380.568	0.598	21.676
										0.599	28.456	0.599	25.543	0.599	128.311	0.599	120.604		0.599	119.602	0.599	85.822	0.599	602.008	0.599	613.399						0.599	380.862	0.599	21.842
										0.6	28.389	0.6	25.482	0.6	127.959	0.6	120.258		0.6	119.131	0.6	85.638	0.6	601.397	0.6	613.052						0.6	381.14	0.6	22.009
										0.601	28.322	0.601	25.421	0.601	127.606	0.601	119.912		0.601	118.658	0.601	85.45	0.601	600.784	0.601	612.7						0.601	381.402	0.601	22.175
										0.602	28.255	0.602	25.359	0.602	127.252	0.602	119.564		0.602	118.183	0.602	85.256	0.602	600.17	0.602	612.344						0.602	381.648	0.602	22.342
										0.602	28.188	0.602	25.297	0.602	126.896	0.602	119.216		0.602	117.706	0.602	85.057	0.602	599.554	0.602	611.982						0.602	381.878	0.602	22.509
										0.603	28.12	0.603	25.235	0.603	126.539	0.603	118.866		0.603	117.227	0.603	84.854	0.603	598.938	0.603	611.615						0.603	382.091	0.603	22.676
										0.604	28.053	0.604	25.173	0.604	126.182	0.604	118.516		0.604	116.747	0.604	84.645	0.604	598.32	0.604	611.244						0.604	382.289	0.604	22.843
										0.605	27.985	0.605	25.111	0.605	125.823	0.605	118.164		0.605	116.265	0.605	84.432	0.605	597.702	0.605	610.867						0.605	382.47	0.605	23.01
										0.606	27.918	0.606	25.048	0.606	125.463	0.606	117.812		0.606	115.782	0.606	84.214	0.606	597.082	0.606	610.486						0.606	382.635	0.606	23.178
										0.606	27.85	0.606	24.986	0.606	125.102	0.606	117.459		0.606	115.298	0.606	83.992	0.606	596.462	0.606	610.101						0.606	382.784	0.606	23.346
										0.607	27.782	0.607	24.923	0.607	124.74	0.607	117.106		0.607	114.812	0.607	83.765	0.607	595.842	0.607	609.711						0.607	382.917	0.607	23.513
										0.608	27.713	0.608	24.86	0.608	124.377	0.608	116.751		0.608	114.325	0.608	83.534	0.608	595.221	0.608	609.317						0.608	383.035	0.608	23.681
										0.609	27.645	0.609	24.797	0.609	124.013	0.609	116.396		0.609	113.838	0.609	83.299	0.609	594.599	0.609	608.918						0.609	383.136	0.609	23.849
										0.61	27.577	0.61	24.733	0.61	123.649	0.61	116.041		0.61	113.35	0.61	83.06	0.61	593.978	0.61	608.515						0.61	383.221	0.61	24.016
										0.61	27.508	0.61	24.67	0.61	123.283	0.61	115.684		0.61	112.861	0.61	82.816	0.61	593.356	0.61	608.108						0.61	383.29	0.61	24.184
										0.611	27.439	0.611	24.606	0.611	122.917	0.611	115.327		0.611	112.371	0.611	82.569	0.611	592.734	0.611	607.698						0.611	383.344	0.611	24.352
										0.612	27.37	0.612	24.542	0.612	122.549	0.612	114.969		0.612	111.88	0.612	82.317	0.612	592.112	0.612	607.283						0.612	383.381	0.612	24.52
										0.613	27.301	0.613	24.478	0.613	122.181	0.613	114.611		0.613	111.39	0.613	82.062	0.613	591.49	0.613	606.864						0.613	383.403	0.613	24.687
										0.614	27.232	0.614	24.414	0.614	121.812	0.614	114.252		0.614	110.899	0.614	81.803	0.614	590.868	0.614	606.441						0.614	383.41	0.614	24.854
										0.614	27.163	0.614	24.35	0.614	121.442	0.614	113.893		0.614	110.407	0.614	81.54	0.614	590.247	0.614	606.015						0.614	383.4	0.614	25.022
										0.615	27.094	0.615	24.285	0.615	121.072	0.615	113.533		0.615	109.916	0.615	81.274	0.615	589.626	0.615	605.586						0.615	383.375	0.615	25.189
										0.616	27.024	0.616	24.221	0.616	120.7	0.616	113.172		0.616	109.424	0.616	81.004	0.616	589.005	0.616	605.152						0.616	383.335	0.616	25.356
										0.617	26.955	0.617	24.156	0.617	120.328	0.617	112.811		0.617	108.933	0.617	80.731	0.617	588.385	0.617	604.716						0.617	383.279	0.617	25.522
										0.618	26.885	0.618	24.091	0.618	119.956	0.618	112.45		0.618	108.441	0.618	80.455	0.618	587.766	0.618	604.276						0.618	383.208	0.618	25.689
										0.618	26.815	0.618	24.026	0.618	119.583	0.618	112.088		0.618	107.95	0.618	80.175	0.618	587.147	0.618	603.833						0.618	383.122	0.618	25.855
										0.619	26.745	0.619	23.961	0.619	119.209	0.619	111.726		0.619	107.459	0.619	79.893	0.619	586.529	0.619	603.386						0.619	383.021	0.619	26.021
										0.62	26.675	0.62	23.896	0.62	118.834	0.62	111.364		0.62	106.968	0.62	79.607	0.62	585.912	0.62	602.937						0.62	382.904	0.62	26.187
										0.621	26.605	0.621	23.83	0.621	118.459	0.621	111.001		0.621	106.478	0.621	79.318	0.621	585.295	0.621	602.485						0.621	382.773	0.621	26.352
										0.622	26.535	0.622	23.765	0.622	118.084	0.622	110.638		0.622	105.988	0.622	79.027	0.622	584.68	0.622	602.03						0.622	382.627	0.622	26.517
										0.622	26.465	0.622	23.699	0.622	117.708	0.622	110.274		0.622	105.499	0.622	78.733	0.622	584.066	0.622	601.572						0.622	382.466	0.622	26.681
										0.623	26.394	0.623	23.633	0.623	117.331	0.623	109.91		0.623	105.01	0.623	78.436	0.623	583.453	0.623	601.111						0.623	382.29	0.623	26.846
										0.624	26.324	0.624	23.568	0.624	116.954	0.624	109.546		0.624	104.522	0.624	78.137	0.624	582.841	0.624	600.648						0.624	382.1	0.624	27.009
										0.625	26.253	0.625	23.502	0.625	116.577	0.625	109.182		0.625	104.035	0.625	77.835	0.625	582.23	0.625	600.183						0.625	381.896	0.625	27.173
										0.626	26.182	0.626	23.436	0.626	116.199	0.626	108.817		0.626	103.549	0.626	77.531	0.626	581.621	0.626	599.715						0.626	381.677	0.626	27.336
										0.626	26.112	0.626	23.37	0.626	115.821	0.626	108.453		0.626	103.064	0.626	77.225	0.626	581.013	0.626	599.244						0.626	381.444	0.626	27.498
										0.627	26.041	0.627	23.303	0.627	115.442	0.627	108.088		0.627	102.579	0.627	76.917	0.627	580.406	0.627	598.772						0.627	381.198	0.627	27.66
										0.628	25.97	0.628	23.237	0.628	115.063	0.628	107.723		0.628	102.096	0.628	76.606	0.628	579.801	0.628	598.297						0.628	380.937	0.628	27.821
										0.629	25.899	0.629	23.171	0.629	114.684	0.629	107.358		0.629	101.614	0.629	76.293	0.629	579.197	0.629	597.82						0.629	380.662	0.629	27.982
										0.63	25.828	0.63	23.104	0.63	114.305	0.63	106.992		0.63	101.132	0.63	75.979	0.63	578.595	0.63	597.341						0.63	380.374	0.63	28.142
										0.63	25.757	0.63	23.038	0.63	113.925	0.63	106.627		0.63	100.652	0.63	75.662	0.63	577.995	0.63	596.861						0.63	380.073	0.63	28.302
										0.631	25.685	0.631	22.971	0.631	113.545	0.631	106.261		0.631	100.174	0.631	75.344	0.631	577.396	0.631	596.378						0.631	379.758	0.631	28.461
										0.632	25.614	0.632	22.904	0.632	113.165	0.632	105.896		0.632	99.696	0.632	75.024	0.632	576.8	0.632	595.894						0.632	379.43	0.632	28.619
										0.633	25.543	0.633	22.838	0.633	112.785	0.633	105.53		0.633	99.22	0.633	74.703	0.633	576.204	0.633	595.408						0.633	379.088	0.633	28.777
										0.634	25.471	0.634	22.771	0.634	112.405	0.634	105.165		0.634	98.746	0.634	74.38	0.634	575.611	0.634	594.921						0.634	378.734	0.634	28.934
										0.634	25.4	0.634	22.704	0.634	112.024	0.634	104.799		0.634	98.273	0.634	74.056	0.634	575.02	0.634	594.432						0.634	378.367	0.634	29.09
										0.635	25.328	0.635	22.637	0.635	111.644	0.635	104.434		0.635	97.801	0.635	73.73	0.635	574.431	0.635	593.942						0.635	377.988	0.635	29.245
										0.636	25.256	0.636	22.57	0.636	111.263	0.636	104.068		0.636	97.331	0.636	73.403	0.636	573.843	0.636	593.45						0.636	377.596	0.636	29.4
										0.637	25.185	0.637	22.503	0.637	110.883	0.637	103.703		0.637	96.863	0.637	73.075	0.637	573.258	0.637	592.957						0.637	377.191	0.637	29.554
										0.638	25.113	0.638	22.436	0.638	110.502	0.638	103.338		0.638	96.396	0.638	72.746	0.638	572.675	0.638	592.463						0.638	376.775	0.638	29.707
										0.638	25.041	0.638	22.369	0.638	110.121	0.638	102.973		0.638	95.931	0.638	72.416	0.638	572.093	0.638	591.968						0.638	376.346	0.638	29.86
										0.639	24.969	0.639	22.302	0.639	109.741	0.639	102.608		0.639	95.468	0.639	72.085	0.639	571.514	0.639	591.473						0.639	375.906	0.639	30.011
										0.64	24.897	0.64	22.234	0.64	109.361	0.64	102.243		0.64	95.006	0.64	71.753	0.64	570.937	0.64	590.976						0.64	375.454	0.64	30.162
										0.641	24.825	0.641	22.167	0.641	108.98	0.641	101.878		0.641	94.546	0.641	71.42	0.641	570.363	0.641	590.478						0.641	374.991	0.641	30.311
										0.642	24.753	0.642	22.1	0.642	108.6	0.642	101.514		0.642	94.088	0.642	71.086	0.642	569.79	0.642	589.979						0.642	374.516	0.642	30.46
										0.642	24.681	0.642	22.033	0.642	108.22	0.642	101.15		0.642	93.632	0.642	70.752	0.642	569.22	0.642	589.48						0.642	374.03	0.642	30.608
										0.643	24.609	0.643	21.965	0.643	107.84	0.643	100.786		0.643	93.178	0.643	70.417	0.643	568.652	0.643	588.981						0.643	373.533	0.643	30.755
										0.644	24.537	0.644	21.898	0.644	107.461	0.644	100.422		0.644	92.726	0.644	70.082	0.644	568.087	0.644	588.48						0.644	373.026	0.644	30.901
										0.645	24.465	0.645	21.83	0.645	107.082	0.645	100.059		0.645	92.276	0.645	69.746	0.645	567.524	0.645	587.979						0.645	372.507	0.645	31.046
										0.646	24.393	0.646	21.763	0.646	106.703	0.646	99.695		0.646	91.827	0.646	69.41	0.646	566.963	0.646	587.478						0.646	371.979	0.646	31.189
										0.646	24.32	0.646	21.695	0.646	106.324	0.646	99.333		0.646	91.381	0.646	69.074	0.646	566.404	0.646	586.977						0.646	371.44	0.646	31.332
										0.647	24.248	0.647	21.628	0.647	105.946	0.647	98.97		0.647	90.937	0.647	68.737	0.647	565.848	0.647	586.475						0.647	370.891	0.647	31.474
										0.648	24.176	0.648	21.56	0.648	105.568	0.648	98.608		0.648	90.495	0.648	68.4	0.648	565.295	0.648	585.973						0.648	370.331	0.648	31.615
										0.649	24.104	0.649	21.493	0.649	105.191	0.649	98.246		0.649	90.055	0.649	68.063	0.649	564.744	0.649	585.471						0.649	369.763	0.649	31.754
										0.65	24.031	0.65	21.425	0.65	104.813	0.65	97.885		0.65	89.617	0.65	67.726	0.65	564.195	0.65	584.968						0.65	369.184	0.65	31.893
										0.65	23.959	0.65	21.357	0.65	104.437	0.65	97.524		0.65	89.181	0.65	67.389	0.65	563.649	0.65	584.466						0.65	368.597	0.65	32.03
										0.651	23.887	0.651	21.29	0.651	104.061	0.651	97.163		0.651	88.747	0.651	67.053	0.651	563.105	0.651	583.964						0.651	368	0.651	32.167
										0.652	23.815	0.652	21.222	0.652	103.685	0.652	96.803		0.652	88.316	0.652	66.716	0.652	562.564	0.652	583.461						0.652	367.394	0.652	32.302
										0.653	23.742	0.653	21.154	0.653	103.31	0.653	96.444		0.653	87.887	0.653	66.379	0.653	562.025	0.653	582.959						0.653	366.779	0.653	32.436
										0.654	23.67	0.654	21.087	0.654	102.935	0.654	96.085		0.654	87.46	0.654	66.043	0.654	561.489	0.654	582.457						0.654	366.155	0.654	32.568
										0.654	23.598	0.654	21.019	0.654	102.561	0.654	95.726		0.654	87.035	0.654	65.707	0.654	560.955	0.654	581.956						0.654	365.523	0.654	32.7
										0.655	23.526	0.655	20.951	0.655	102.188	0.655	95.368		0.655	86.612	0.655	65.371	0.655	560.424	0.655	581.454						0.655	364.883	0.655	32.83
										0.656	23.453	0.656	20.884	0.656	101.815	0.656	95.01		0.656	86.192	0.656	65.036	0.656	559.896	0.656	580.953						0.656	364.234	0.656	32.959
										0.657	23.381	0.657	20.816	0.657	101.442	0.657	94.653		0.657	85.774	0.657	64.701	0.657	559.37	0.657	580.453						0.657	363.578	0.657	33.087
										0.658	23.309	0.658	20.748	0.658	101.071	0.658	94.297		0.658	85.358	0.658	64.366	0.658	558.846	0.658	579.953						0.658	362.914	0.658	33.213
										0.658	23.237	0.658	20.68	0.658	100.7	0.658	93.941		0.658	84.944	0.658	64.032	0.658	558.325	0.658	579.453						0.658	362.242	0.658	33.339
										0.659	23.165	0.659	20.612	0.659	100.329	0.659	93.586		0.659	84.533	0.659	63.699	0.659	557.807	0.659	578.954						0.659	361.563	0.659	33.462
										0.66	23.092	0.66	20.545	0.66	99.96	0.66	93.231		0.66	84.124	0.66	63.366	0.66	557.291	0.66	578.456						0.66	360.876	0.66	33.585
										0.661	23.02	0.661	20.477	0.661	99.591	0.661	92.877		0.661	83.717	0.661	63.035	0.661	556.778	0.661	577.958						0.661	360.183	0.661	33.706
										0.662	22.948	0.662	20.409	0.662	99.223	0.662	92.523		0.662	83.313	0.662	62.703	0.662	556.267	0.662	577.461						0.662	359.482	0.662	33.826
										0.662	22.876	0.662	20.341	0.662	98.855	0.662	92.17		0.662	82.911	0.662	62.373	0.662	555.759	0.662	576.964						0.662	358.775	0.662	33.945
										0.663	22.804	0.663	20.274	0.663	98.488	0.663	91.818		0.663	82.511	0.663	62.043	0.663	555.254	0.663	576.469						0.663	358.061	0.663	34.062
										0.664	22.732	0.664	20.206	0.664	98.123	0.664	91.467		0.664	82.113	0.664	61.714	0.664	554.751	0.664	575.974						0.664	357.341	0.664	34.178
										0.665	22.66	0.665	20.138	0.665	97.758	0.665	91.116		0.665	81.718	0.665	61.387	0.665	554.251	0.665	575.48						0.665	356.615	0.665	34.292
										0.666	22.588	0.666	20.07	0.666	97.393	0.666	90.765		0.666	81.326	0.666	61.06	0.666	553.753	0.666	574.987						0.666	355.883	0.666	34.406
										0.666	22.517	0.666	20.003	0.666	97.03	0.666	90.416		0.666	80.935	0.666	60.734	0.666	553.258	0.666	574.495						0.666	355.145	0.666	34.517
										0.667	22.445	0.667	19.935	0.667	96.667	0.667	90.067		0.667	80.547	0.667	60.409	0.667	552.765	0.667	574.004						0.667	354.401	0.667	34.628
										0.668	22.373	0.668	19.867	0.668	96.306	0.668	89.719		0.668	80.161	0.668	60.085	0.668	552.275	0.668	573.514						0.668	353.652	0.668	34.736
										0.669	22.301	0.669	19.8	0.669	95.945	0.669	89.372		0.669	79.778	0.669	59.762	0.669	551.788	0.669	573.025						0.669	352.898	0.669	34.844
										0.67	22.23	0.67	19.732	0.67	95.585	0.67	89.025		0.67	79.397	0.67	59.44	0.67	551.303	0.67	572.537						0.67	352.138	0.67	34.95
										0.67	22.158	0.67	19.664	0.67	95.226	0.67	88.679		0.67	79.018	0.67	59.12	0.67	550.821	0.67	572.05						0.67	351.374	0.67	35.054
										0.671	22.087	0.671	19.597	0.671	94.868	0.671	88.334		0.671	78.642	0.671	58.8	0.671	550.341	0.671	571.564						0.671	350.605	0.671	35.157
										0.672	22.015	0.672	19.529	0.672	94.51	0.672	87.99		0.672	78.268	0.672	58.482	0.672	549.864	0.672	571.08						0.672	349.831	0.672	35.259
										0.673	21.944	0.673	19.461	0.673	94.154	0.673	87.646		0.673	77.896	0.673	58.165	0.673	549.389	0.673	570.597						0.673	349.052	0.673	35.359
										0.674	21.872	0.674	19.394	0.674	93.799	0.674	87.304		0.674	77.526	0.674	57.849	0.674	548.917	0.674	570.115						0.674	348.27	0.674	35.458
										0.674	21.801	0.674	19.326	0.674	93.445	0.674	86.962		0.674	77.159	0.674	57.535	0.674	548.448	0.674	569.634						0.674	347.483	0.674	35.555
										0.675	21.73	0.675	19.259	0.675	93.091	0.675	86.62		0.675	76.795	0.675	57.222	0.675	547.981	0.675	569.155						0.675	346.692	0.675	35.651
										0.676	21.658	0.676	19.191	0.676	92.739	0.676	86.28		0.676	76.432	0.676	56.91	0.676	547.516	0.676	568.677						0.676	345.898	0.676	35.745
										0.677	21.587	0.677	19.124	0.677	92.387	0.677	85.941		0.677	76.072	0.677	56.599	0.677	547.054	0.677	568.2						0.677	345.099	0.677	35.838
										0.678	21.516	0.678	19.056	0.678	92.037	0.678	85.602		0.678	75.714	0.678	56.29	0.678	546.595	0.678	567.725						0.678	344.298	0.678	35.929
										0.678	21.445	0.678	18.989	0.678	91.688	0.678	85.264		0.678	75.358	0.678	55.983	0.678	546.137	0.678	567.251						0.678	343.493	0.678	36.019
										0.679	21.374	0.679	18.922	0.679	91.339	0.679	84.927		0.679	75.005	0.679	55.677	0.679	545.683	0.679	566.778						0.679	342.685	0.679	36.107
										0.68	21.303	0.68	18.854	0.68	90.992	0.68	84.591		0.68	74.654	0.68	55.372	0.68	545.231	0.68	566.307						0.68	341.873	0.68	36.194
										0.681	21.232	0.681	18.787	0.681	90.646	0.681	84.256		0.681	74.305	0.681	55.069	0.681	544.781	0.681	565.838						0.681	341.059	0.681	36.279
										0.682	21.161	0.682	18.72	0.682	90.3	0.682	83.921		0.682	73.959	0.682	54.767	0.682	544.334	0.682	565.369						0.682	340.243	0.682	36.362
										0.682	21.091	0.682	18.653	0.682	89.956	0.682	83.588		0.682	73.615	0.682	54.466	0.682	543.889	0.682	564.903						0.682	339.423	0.682	36.445
										0.683	21.02	0.683	18.586	0.683	89.613	0.683	83.255		0.683	73.273	0.683	54.168	0.683	543.447	0.683	564.438						0.683	338.602	0.683	36.525
										0.684	20.949	0.684	18.519	0.684	89.271	0.684	82.923		0.684	72.933	0.684	53.87	0.684	543.007	0.684	563.974						0.684	337.778	0.684	36.604
										0.685	20.879	0.685	18.452	0.685	88.93	0.685	82.593		0.685	72.596	0.685	53.575	0.685	542.57	0.685	563.512						0.685	336.951	0.685	36.682
										0.686	20.808	0.686	18.385	0.686	88.59	0.686	82.263		0.686	72.26	0.686	53.281	0.686	542.135	0.686	563.052						0.686	336.123	0.686	36.758
										0.686	20.738	0.686	18.318	0.686	88.251	0.686	81.933		0.686	71.927	0.686	52.988	0.686	541.702	0.686	562.593						0.686	335.293	0.686	36.832
										0.687	20.668	0.687	18.251	0.687	87.913	0.687	81.605		0.687	71.596	0.687	52.697	0.687	541.272	0.687	562.136						0.687	334.462	0.687	36.905
										0.688	20.597	0.688	18.184	0.688	87.576	0.688	81.278		0.688	71.268	0.688	52.408	0.688	540.844	0.688	561.681						0.688	333.628	0.688	36.977
										0.689	20.527	0.689	18.117	0.689	87.24	0.689	80.952		0.689	70.941	0.689	52.121	0.689	540.419	0.689	561.227						0.689	332.794	0.689	37.047
										0.69	20.457	0.69	18.051	0.69	86.906	0.69	80.626		0.69	70.617	0.69	51.835	0.69	539.996	0.69	560.775						0.69	331.958	0.69	37.115
										0.69	20.387	0.69	17.984	0.69	86.572	0.69	80.302		0.69	70.295	0.69	51.55	0.69	539.575	0.69	560.325						0.69	331.12	0.69	37.182
										0.691	20.317	0.691	17.918	0.691	86.24	0.691	79.978		0.691	69.975	0.691	51.268	0.691	539.157	0.691	559.876						0.691	330.282	0.691	37.247
										0.692	20.247	0.692	17.851	0.692	85.908	0.692	79.655		0.692	69.657	0.692	50.987	0.692	538.741	0.692	559.429						0.692	329.443	0.692	37.311
										0.693	20.177	0.693	17.785	0.693	85.578	0.693	79.334		0.693	69.342	0.693	50.707	0.693	538.327	0.693	558.984						0.693	328.603	0.693	37.373
										0.694	20.108	0.694	17.719	0.694	85.249	0.694	79.013		0.694	69.028	0.694	50.43	0.694	537.916	0.694	558.54						0.694	327.762	0.694	37.434
										0.694	20.038	0.694	17.653	0.694	84.921	0.694	78.693		0.694	68.717	0.694	50.154	0.694	537.507	0.694	558.099						0.694	326.921	0.694	37.493
										0.695	19.969	0.695	17.587	0.695	84.594	0.695	78.374		0.695	68.408	0.695	49.88	0.695	537.1	0.695	557.659						0.695	326.079	0.695	37.55
										0.696	19.899	0.696	17.521	0.696	84.268	0.696	78.056		0.696	68.1	0.696	49.607	0.696	536.696	0.696	557.221						0.696	325.237	0.696	37.606
										0.697	19.83	0.697	17.455	0.697	83.944	0.697	77.739		0.697	67.795	0.697	49.337	0.697	536.294	0.697	556.784						0.697	324.395	0.697	37.661
										0.698	19.761	0.698	17.39	0.698	83.62	0.698	77.424		0.698	67.492	0.698	49.068	0.698	535.894	0.698	556.35						0.698	323.553	0.698	37.714
										0.698	19.691	0.698	17.324	0.698	83.298	0.698	77.109		0.698	67.191	0.698	48.8	0.698	535.497	0.698	555.917						0.698	322.711	0.698	37.765
										0.699	19.622	0.699	17.259	0.699	82.976	0.699	76.795		0.699	66.892	0.699	48.535	0.699	535.101	0.699	555.486						0.699	321.869	0.699	37.815
										0.7	19.553	0.7	17.193	0.7	82.656	0.7	76.481		0.7	66.596	0.7	48.271	0.7	534.708	0.7	555.057						0.7	321.027	0.7	37.863
										0.701	19.485	0.701	17.128	0.701	82.337	0.701	76.169		0.701	66.301	0.701	48.009	0.701	534.317	0.701	554.629						0.701	320.185	0.701	37.91
										0.702	19.416	0.702	17.063	0.702	82.019	0.702	75.858		0.702	66.008	0.702	47.749	0.702	533.929	0.702	554.204						0.702	319.344	0.702	37.955
										0.702	19.347	0.702	16.998	0.702	81.702	0.702	75.548		0.702	65.717	0.702	47.491	0.702	533.542	0.702	553.78						0.702	318.504	0.702	37.999
										0.703	19.279	0.703	16.933	0.703	81.386	0.703	75.239		0.703	65.428	0.703	47.234	0.703	533.158	0.703	553.358						0.703	317.664	0.703	38.041
										0.704	19.211	0.704	16.868	0.704	81.072	0.704	74.931		0.704	65.141	0.704	46.979	0.704	532.776	0.704	552.938						0.704	316.825	0.704	38.082
										0.705	19.142	0.705	16.803	0.705	80.758	0.705	74.624		0.705	64.857	0.705	46.726	0.705	532.396	0.705	552.52						0.705	315.987	0.705	38.122
										0.706	19.074	0.706	16.739	0.706	80.446	0.706	74.317		0.706	64.574	0.706	46.475	0.706	532.018	0.706	552.104						0.706	315.149	0.706	38.159
										0.706	19.006	0.706	16.674	0.706	80.134	0.706	74.012		0.706	64.293	0.706	46.225	0.706	531.642	0.706	551.69						0.706	314.313	0.706	38.196
										0.707	18.938	0.707	16.61	0.707	79.824	0.707	73.708		0.707	64.014	0.707	45.977	0.707	531.269	0.707	551.277						0.707	313.478	0.707	38.231
										0.708	18.87	0.708	16.546	0.708	79.515	0.708	73.404		0.708	63.737	0.708	45.731	0.708	530.897	0.708	550.866						0.708	312.644	0.708	38.264
										0.709	18.803	0.709	16.482	0.709	79.207	0.709	73.102		0.709	63.461	0.709	45.487	0.709	530.528	0.709	550.457						0.709	311.811	0.709	38.296
										0.71	18.735	0.71	16.418	0.71	78.9	0.71	72.801		0.71	63.188	0.71	45.245	0.71	530.161	0.71	550.05						0.71	310.98	0.71	38.326
										0.71	18.668	0.71	16.354	0.71	78.594	0.71	72.5		0.71	62.917	0.71	45.004	0.71	529.795	0.71	549.645						0.71	310.15	0.71	38.355
										0.711	18.601	0.711	16.29	0.711	78.289	0.711	72.201		0.711	62.647	0.711	44.765	0.711	529.432	0.711	549.242						0.711	309.322	0.711	38.383
										0.712	18.534	0.712	16.226	0.712	77.985	0.712	71.902		0.712	62.379	0.712	44.527	0.712	529.071	0.712	548.84						0.712	308.495	0.712	38.409
										0.713	18.467	0.713	16.163	0.713	77.682	0.713	71.605		0.713	62.114	0.713	44.292	0.713	528.712	0.713	548.441						0.713	307.671	0.713	38.434
										0.714	18.4	0.714	16.099	0.714	77.38	0.714	71.308		0.714	61.849	0.714	44.058	0.714	528.355	0.714	548.043						0.714	306.847	0.714	38.457
										0.714	18.333	0.714	16.036	0.714	77.079	0.714	71.013		0.714	61.587	0.714	43.826	0.714	528	0.714	547.647						0.714	306.026	0.714	38.479
										0.715	18.267	0.715	15.973	0.715	76.779	0.715	70.718		0.715	61.327	0.715	43.596	0.715	527.647	0.715	547.253						0.715	305.207	0.715	38.499
										0.716	18.2	0.716	15.91	0.716	76.481	0.716	70.425		0.716	61.068	0.716	43.367	0.716	527.296	0.716	546.86						0.716	304.389	0.716	38.518
										0.717	18.134	0.717	15.847	0.717	76.183	0.717	70.132		0.717	60.811	0.717	43.14	0.717	526.946	0.717	546.47						0.717	303.574	0.717	38.536
										0.718	18.068	0.718	15.784	0.718	75.886	0.718	69.841		0.718	60.556	0.718	42.915	0.718	526.599	0.718	546.081						0.718	302.761	0.718	38.552
										0.718	18.002	0.718	15.721	0.718	75.59	0.718	69.55		0.718	60.303	0.718	42.692	0.718	526.254	0.718	545.694						0.718	301.95	0.718	38.567
										0.719	17.936	0.719	15.659	0.719	75.296	0.719	69.26		0.719	60.052	0.719	42.47	0.719	525.911	0.719	545.309						0.719	301.141	0.719	38.581
										0.72	17.87	0.72	15.597	0.72	75.002	0.72	68.972		0.72	59.802	0.72	42.25	0.72	525.569	0.72	544.926						0.72	300.334	0.72	38.593
										0.721	17.805	0.721	15.534	0.721	74.709	0.721	68.684		0.721	59.554	0.721	42.032	0.721	525.23	0.721	544.544						0.721	299.53	0.721	38.604
										0.722	17.74	0.722	15.472	0.722	74.417	0.722	68.397		0.722	59.307	0.722	41.815	0.722	524.892	0.722	544.165						0.722	298.728	0.722	38.614
										0.722	17.674	0.722	15.41	0.722	74.126	0.722	68.112		0.722	59.062	0.722	41.6	0.722	524.556	0.722	543.787						0.722	297.929	0.722	38.622
										0.723	17.609	0.723	15.348	0.723	73.836	0.723	67.827		0.723	58.819	0.723	41.387	0.723	524.222	0.723	543.411						0.723	297.132	0.723	38.629
										0.724	17.544	0.724	15.287	0.724	73.547	0.724	67.543		0.724	58.578	0.724	41.175	0.724	523.89	0.724	543.036						0.724	296.338	0.724	38.635
										0.725	17.48	0.725	15.225	0.725	73.259	0.725	67.26		0.725	58.338	0.725	40.966	0.725	523.56	0.725	542.664						0.725	295.547	0.725	38.639
										0.726	17.415	0.726	15.164	0.726	72.972	0.726	66.979		0.726	58.1	0.726	40.757	0.726	523.231	0.726	542.293						0.726	294.758	0.726	38.642
										0.726	17.351	0.726	15.102	0.726	72.686	0.726	66.698		0.726	57.863	0.726	40.551	0.726	522.905	0.726	541.924						0.726	293.972	0.726	38.644
										0.727	17.286	0.727	15.041	0.727	72.401	0.727	66.418		0.727	57.628	0.727	40.346	0.727	522.58	0.727	541.556						0.727	293.189	0.727	38.644
										0.728	17.222	0.728	14.98	0.728	72.117	0.728	66.14		0.728	57.395	0.728	40.142	0.728	522.257	0.728	541.191						0.728	292.408	0.728	38.644
										0.729	17.158	0.729	14.919	0.729	71.834	0.729	65.862		0.729	57.163	0.729	39.941	0.729	521.936	0.729	540.827						0.729	291.631	0.729	38.642
										0.73	17.095	0.73	14.858	0.73	71.552	0.73	65.585		0.73	56.933	0.73	39.741	0.73	521.616	0.73	540.465						0.73	290.856	0.73	38.639
										0.73	17.031	0.73	14.798	0.73	71.27	0.73	65.31		0.73	56.705	0.73	39.542	0.73	521.298	0.73	540.105						0.73	290.084	0.73	38.634
										0.731	16.968	0.731	14.737	0.731	70.99	0.731	65.035		0.731	56.477	0.731	39.345	0.731	520.982	0.731	539.746						0.731	289.316	0.731	38.629
										0.732	16.904	0.732	14.677	0.732	70.711	0.732	64.762		0.732	56.252	0.732	39.15	0.732	520.668	0.732	539.389						0.732	288.55	0.732	38.622
										0.733	16.841	0.733	14.617	0.733	70.432	0.733	64.489		0.733	56.028	0.733	38.956	0.733	520.356	0.733	539.034						0.733	287.787	0.733	38.614
										0.734	16.778	0.734	14.556	0.734	70.154	0.734	64.217		0.734	55.805	0.734	38.764	0.734	520.045	0.734	538.68						0.734	287.028	0.734	38.605
										0.734	16.715	0.734	14.496	0.734	69.878	0.734	63.947		0.734	55.584	0.734	38.573	0.734	519.736	0.734	538.329						0.734	286.271	0.734	38.595
										0.735	16.653	0.735	14.437	0.735	69.602	0.735	63.677		0.735	55.364	0.735	38.384	0.735	519.428	0.735	537.979						0.735	285.518	0.735	38.583
										0.736	16.59	0.736	14.377	0.736	69.327	0.736	63.408		0.736	55.146	0.736	38.196	0.736	519.122	0.736	537.63						0.736	284.768	0.736	38.571
										0.737	16.528	0.737	14.317	0.737	69.053	0.737	63.141		0.737	54.93	0.737	38.01	0.737	518.818	0.737	537.283						0.737	284.021	0.737	38.557
										0.738	16.466	0.738	14.258	0.738	68.78	0.738	62.874		0.738	54.714	0.738	37.826	0.738	518.516	0.738	536.938						0.738	283.277	0.738	38.542
										0.738	16.404	0.738	14.199	0.738	68.508	0.738	62.609		0.738	54.5	0.738	37.643	0.738	518.215	0.738	536.595						0.738	282.537	0.738	38.526
										0.739	16.342	0.739	14.139	0.739	68.237	0.739	62.344		0.739	54.288	0.739	37.461	0.739	517.916	0.739	536.253						0.739	281.8	0.739	38.509
										0.74	16.28	0.74	14.08	0.74	67.966	0.74	62.08		0.74	54.077	0.74	37.281	0.74	517.618	0.74	535.913						0.74	281.066	0.74	38.491
										0.741	16.219	0.741	14.022	0.741	67.697	0.741	61.818		0.741	53.867	0.741	37.102	0.741	517.322	0.741	535.575						0.741	280.336	0.741	38.472
										0.742	16.158	0.742	13.963	0.742	67.428	0.742	61.556		0.742	53.659	0.742	36.925	0.742	517.028	0.742	535.238						0.742	279.609	0.742	38.452
										0.742	16.096	0.742	13.904	0.742	67.161	0.742	61.296		0.742	53.452	0.742	36.749	0.742	516.735	0.742	534.903						0.742	278.885	0.742	38.431
										0.743	16.036	0.743	13.846	0.743	66.894	0.743	61.036		0.743	53.246	0.743	36.575	0.743	516.444	0.743	534.569						0.743	278.165	0.743	38.409
										0.744	15.975	0.744	13.787	0.744	66.628	0.744	60.778		0.744	53.042	0.744	36.402	0.744	516.154	0.744	534.237						0.744	277.448	0.744	38.385
										0.745	15.914	0.745	13.729	0.745	66.363	0.745	60.52		0.745	52.839	0.745	36.231	0.745	515.866	0.745	533.907						0.745	276.735	0.745	38.361
										0.746	15.854	0.746	13.671	0.746	66.099	0.746	60.263		0.746	52.637	0.746	36.061	0.746	515.58	0.746	533.578						0.746	276.025	0.746	38.336
										0.746	15.793	0.746	13.613	0.746	65.836	0.746	60.008		0.746	52.437	0.746	35.892	0.746	515.295	0.746	533.25						0.746	275.319	0.746	38.31
										0.747	15.733	0.747	13.555	0.747	65.574	0.747	59.753		0.747	52.238	0.747	35.725	0.747	515.012	0.747	532.925						0.747	274.616	0.747	38.283
										0.748	15.673	0.748	13.498	0.748	65.312	0.748	59.5		0.748	52.04	0.748	35.559	0.748	514.73	0.748	532.6						0.748	273.917	0.748	38.255
										0.749	15.614	0.749	13.44	0.749	65.052	0.749	59.247		0.749	51.844	0.749	35.394	0.749	514.45	0.749	532.278						0.749	273.221	0.749	38.226
										0.75	15.554	0.75	13.383	0.75	64.792	0.75	58.996		0.75	51.648	0.75	35.231	0.75	514.171	0.75	531.956						0.75	272.529	0.75	38.196
										0.75	15.495	0.75	13.326	0.75	64.533	0.75	58.745		0.75	51.454	0.75	35.069	0.75	513.894	0.75	531.637						0.75	271.84	0.75	38.165
										0.751	15.435	0.751	13.269	0.751	64.276	0.751	58.496		0.751	51.262	0.751	34.909	0.751	513.618	0.751	531.319						0.751	271.155	0.751	38.133
										0.752	15.376	0.752	13.212	0.752	64.019	0.752	58.247		0.752	51.07	0.752	34.749	0.752	513.343	0.752	531.002						0.752	270.473	0.752	38.1
										0.753	15.317	0.753	13.155	0.753	63.763	0.753	58		0.753	50.88	0.753	34.592	0.753	513.071	0.753	530.687						0.753	269.795	0.753	38.067
										0.754	15.259	0.754	13.098	0.754	63.507	0.754	57.753		0.754	50.691	0.754	34.435	0.754	512.799	0.754	530.373						0.754	269.121	0.754	38.033
										0.754	15.2	0.754	13.041	0.754	63.253	0.754	57.508		0.754	50.503	0.754	34.28	0.754	512.529	0.754	530.061						0.754	268.45	0.754	37.997
										0.755	15.142	0.755	12.985	0.755	63	0.755	57.263		0.755	50.316	0.755	34.126	0.755	512.261	0.755	529.75						0.755	267.783	0.755	37.961
										0.756	15.084	0.756	12.929	0.756	62.747	0.756	57.02		0.756	50.131	0.756	33.973	0.756	511.994	0.756	529.441						0.756	267.12	0.756	37.924
										0.757	15.026	0.757	12.872	0.757	62.496	0.757	56.777		0.757	49.946	0.757	33.822	0.757	511.728	0.757	529.133						0.757	266.46	0.757	37.887
										0.758	14.968	0.758	12.816	0.758	62.245	0.758	56.536		0.758	49.763	0.758	33.671	0.758	511.464	0.758	528.827						0.758	265.803	0.758	37.848
										0.758	14.91	0.758	12.76	0.758	61.995	0.758	56.295		0.758	49.581	0.758	33.523	0.758	511.201	0.758	528.522						0.758	265.151	0.758	37.809
										0.759	14.853	0.759	12.705	0.759	61.746	0.759	56.055		0.759	49.401	0.759	33.375	0.759	510.939	0.759	528.218						0.759	264.502	0.759	37.769
										0.76	14.796	0.76	12.649	0.76	61.498	0.76	55.816		0.76	49.221	0.76	33.228	0.76	510.679	0.76	527.916						0.76	263.856	0.76	37.728
										0.761	14.739	0.761	12.593	0.761	61.251	0.761	55.579		0.761	49.042	0.761	33.083	0.761	510.42	0.761	527.615						0.761	263.215	0.761	37.686
										0.762	14.682	0.762	12.538	0.762	61.005	0.762	55.342		0.762	48.865	0.762	32.939	0.762	510.163	0.762	527.316						0.762	262.576	0.762	37.644
										0.762	14.625	0.762	12.483	0.762	60.759	0.762	55.106		0.762	48.689	0.762	32.796	0.762	509.907	0.762	527.018						0.762	261.942	0.762	37.601
										0.763	14.569	0.763	12.428	0.763	60.515	0.763	54.871		0.763	48.514	0.763	32.655	0.763	509.652	0.763	526.722						0.763	261.311	0.763	37.557
										0.764	14.512	0.764	12.373	0.764	60.271	0.764	54.637		0.764	48.34	0.764	32.515	0.764	509.399	0.764	526.426						0.764	260.684	0.764	37.512
										0.765	14.456	0.765	12.318	0.765	60.028	0.765	54.404		0.765	48.167	0.765	32.375	0.765	509.147	0.765	526.133						0.765	260.06	0.765	37.467
										0.766	14.4	0.766	12.263	0.766	59.787	0.766	54.172		0.766	47.995	0.766	32.237	0.766	508.897	0.766	525.84						0.766	259.44	0.766	37.421
										0.766	14.345	0.766	12.209	0.766	59.546	0.766	53.941		0.766	47.824	0.766	32.101	0.766	508.647	0.766	525.549						0.766	258.824	0.766	37.375
										0.767	14.289	0.767	12.154	0.767	59.306	0.767	53.711		0.767	47.655	0.767	31.965	0.767	508.399	0.767	525.259						0.767	258.211	0.767	37.327
										0.768	14.234	0.768	12.1	0.768	59.067	0.768	53.482		0.768	47.486	0.768	31.83	0.768	508.153	0.768	524.971						0.768	257.602	0.768	37.279
										0.769	14.178	0.769	12.046	0.769	58.828	0.769	53.254		0.769	47.319	0.769	31.697	0.769	507.907	0.769	524.684						0.769	256.997	0.769	37.231
										0.77	14.123	0.77	11.992	0.77	58.591	0.77	53.027		0.77	47.152	0.77	31.565	0.77	507.663	0.77	524.398						0.77	256.395	0.77	37.182
										0.77	14.068	0.77	11.938	0.77	58.354	0.77	52.801		0.77	46.987	0.77	31.434	0.77	507.42	0.77	524.114						0.77	255.797	0.77	37.132
										0.771	14.014	0.771	11.885	0.771	58.119	0.771	52.576		0.771	46.823	0.771	31.304	0.771	507.179	0.771	523.831						0.771	255.203	0.771	37.081
										0.772	13.959	0.772	11.831	0.772	57.884	0.772	52.351		0.772	46.659	0.772	31.175	0.772	506.939	0.772	523.549						0.772	254.612	0.772	37.03
										0.773	13.905	0.773	11.778	0.773	57.651	0.773	52.128		0.773	46.497	0.773	31.047	0.773	506.7	0.773	523.268						0.773	254.024	0.773	36.979
										0.774	13.851	0.774	11.725	0.774	57.418	0.774	51.906		0.774	46.336	0.774	30.92	0.774	506.462	0.774	522.989						0.774	253.441	0.774	36.927
										0.774	13.797	0.774	11.672	0.774	57.186	0.774	51.684		0.774	46.175	0.774	30.795	0.774	506.225	0.774	522.711						0.774	252.861	0.774	36.874
										0.775	13.743	0.775	11.619	0.775	56.955	0.775	51.464		0.775	46.016	0.775	30.67	0.775	505.99	0.775	522.434						0.775	252.284	0.775	36.821
										0.776	13.689	0.776	11.566	0.776	56.724	0.776	51.244		0.776	45.858	0.776	30.547	0.776	505.756	0.776	522.159						0.776	251.711	0.776	36.767
										0.777	13.636	0.777	11.514	0.777	56.495	0.777	51.025		0.777	45.7	0.777	30.424	0.777	505.523	0.777	521.885						0.777	251.142	0.777	36.713
										0.778	13.582	0.778	11.461	0.778	56.267	0.778	50.808		0.778	45.544	0.778	30.303	0.778	505.292	0.778	521.612						0.778	250.576	0.778	36.658
										0.778	13.529	0.778	11.409	0.778	56.039	0.778	50.591		0.778	45.388	0.778	30.182	0.778	505.061	0.778	521.34						0.778	250.014	0.778	36.602
										0.779	13.476	0.779	11.357	0.779	55.812	0.779	50.375		0.779	45.234	0.779	30.063	0.779	504.832	0.779	521.07						0.779	249.455	0.779	36.547
										0.78	13.423	0.78	11.305	0.78	55.587	0.78	50.16		0.78	45.08	0.78	29.945	0.78	504.604	0.78	520.8						0.78	248.9	0.78	36.49
										0.781	13.371	0.781	11.253	0.781	55.362	0.781	49.946		0.781	44.928	0.781	29.827	0.781	504.377	0.781	520.532						0.781	248.348	0.781	36.433
										0.782	13.318	0.782	11.202	0.782	55.138	0.782	49.733		0.782	44.776	0.782	29.711	0.782	504.152	0.782	520.266						0.782	247.8	0.782	36.376
										0.782	13.266	0.782	11.15	0.782	54.915	0.782	49.521		0.782	44.626	0.782	29.596	0.782	503.927	0.782	520						0.782	247.256	0.782	36.318
										0.783	13.214	0.783	11.099	0.783	54.692	0.783	49.31		0.783	44.476	0.783	29.481	0.783	503.704	0.783	519.736						0.783	246.715	0.783	36.26
										0.784	13.162	0.784	11.048	0.784	54.471	0.784	49.1		0.784	44.327	0.784	29.368	0.784	503.482	0.784	519.472						0.784	246.177	0.784	36.201
										0.785	13.111	0.785	10.997	0.785	54.25	0.785	48.89		0.785	44.179	0.785	29.256	0.785	503.261	0.785	519.21						0.785	245.643	0.785	36.142
										0.786	13.059	0.786	10.946	0.786	54.031	0.786	48.682		0.786	44.032	0.786	29.144	0.786	503.041	0.786	518.95						0.786	245.112	0.786	36.083
										0.786	13.008	0.786	10.896	0.786	53.812	0.786	48.474		0.786	43.886	0.786	29.033	0.786	502.822	0.786	518.69						0.786	244.585	0.786	36.023
										0.787	12.957	0.787	10.845	0.787	53.594	0.787	48.267		0.787	43.74	0.787	28.924	0.787	502.605	0.787	518.431						0.787	244.061	0.787	35.962
										0.788	12.906	0.788	10.795	0.788	53.377	0.788	48.062		0.788	43.596	0.788	28.815	0.788	502.388	0.788	518.174						0.788	243.541	0.788	35.902
										0.789	12.855	0.789	10.745	0.789	53.161	0.789	47.857		0.789	43.452	0.789	28.707	0.789	502.173	0.789	517.918						0.789	243.024	0.789	35.84
										0.79	12.804	0.79	10.695	0.79	52.945	0.79	47.653		0.79	43.31	0.79	28.601	0.79	501.959	0.79	517.663						0.79	242.51	0.79	35.779
										0.79	12.754	0.79	10.645	0.79	52.731	0.79	47.45		0.79	43.168	0.79	28.495	0.79	501.745	0.79	517.409						0.79	242	0.79	35.717
										0.791	12.704	0.791	10.596	0.791	52.517	0.791	47.247		0.791	43.027	0.791	28.39	0.791	501.533	0.791	517.156						0.791	241.493	0.791	35.655
										0.792	12.654	0.792	10.546	0.792	52.304	0.792	47.046		0.792	42.887	0.792	28.285	0.792	501.322	0.792	516.904						0.792	240.99	0.792	35.592
										0.793	12.604	0.793	10.497	0.793	52.092	0.793	46.845		0.793	42.747	0.793	28.182	0.793	501.112	0.793	516.653						0.793	240.49	0.793	35.529
										0.794	12.554	0.794	10.448	0.794	51.881	0.794	46.646		0.794	42.609	0.794	28.08	0.794	500.904	0.794	516.404						0.794	239.993	0.794	35.466
										0.794	12.504	0.794	10.399	0.794	51.671	0.794	46.447		0.794	42.471	0.794	27.978	0.794	500.696	0.794	516.156						0.794	239.5	0.794	35.402
										0.795	12.455	0.795	10.35	0.795	51.462	0.795	46.249		0.795	42.334	0.795	27.877	0.795	500.489	0.795	515.908						0.795	239.01	0.795	35.338
										0.796	12.406	0.796	10.302	0.796	51.253	0.796	46.052		0.796	42.198	0.796	27.778	0.796	500.284	0.796	515.662						0.796	238.523	0.796	35.274
										0.797	12.356	0.797	10.254	0.797	51.045	0.797	45.855		0.797	42.063	0.797	27.679	0.797	500.079	0.797	515.417						0.797	238.04	0.797	35.21
										0.798	12.307	0.798	10.206	0.798	50.838	0.798	45.66		0.798	41.928	0.798	27.58	0.798	499.875	0.798	515.173						0.798	237.56	0.798	35.145
										0.798	12.259	0.798	10.158	0.798	50.632	0.798	45.465		0.798	41.795	0.798	27.483	0.798	499.673	0.798	514.93						0.798	237.083	0.798	35.08
										0.799	12.21	0.799	10.11	0.799	50.427	0.799	45.272		0.799	41.662	0.799	27.386	0.799	499.471	0.799	514.688						0.799	236.609	0.799	35.014
										0.8	12.162	0.8	10.062	0.8	50.223	0.8	45.079		0.8	41.53	0.8	27.291	0.8	499.271	0.8	514.447						0.8	236.139	0.8	34.949
										0.801	12.113	0.801	10.015	0.801	50.019	0.801	44.887		0.801	41.398	0.801	27.196	0.801	499.071	0.801	514.207						0.801	235.671	0.801	34.883
										0.802	12.065	0.802	9.968	0.802	49.817	0.802	44.696		0.802	41.268	0.802	27.101	0.802	498.873	0.802	513.968						0.802	235.207	0.802	34.816
										0.802	12.017	0.802	9.921	0.802	49.615	0.802	44.505		0.802	41.138	0.802	27.008	0.802	498.675	0.802	513.73						0.802	234.746	0.802	34.75
										0.803	11.969	0.803	9.874	0.803	49.414	0.803	44.316		0.803	41.009	0.803	26.915	0.803	498.479	0.803	513.493						0.803	234.289	0.803	34.683
										0.804	11.921	0.804	9.828	0.804	49.213	0.804	44.127		0.804	40.881	0.804	26.824	0.804	498.283	0.804	513.258						0.804	233.834	0.804	34.617
										0.805	11.874	0.805	9.781	0.805	49.014	0.805	43.939		0.805	40.753	0.805	26.732	0.805	498.089	0.805	513.023						0.805	233.383	0.805	34.55
										0.806	11.826	0.806	9.735	0.806	48.815	0.806	43.752		0.806	40.626	0.806	26.642	0.806	497.895	0.806	512.789						0.806	232.935	0.806	34.482
										0.806	11.779	0.806	9.689	0.806	48.617	0.806	43.566		0.806	40.5	0.806	26.552	0.806	497.703	0.806	512.556						0.806	232.489	0.806	34.415
										0.807	11.732	0.807	9.643	0.807	48.421	0.807	43.38		0.807	40.374	0.807	26.464	0.807	497.511	0.807	512.325						0.807	232.047	0.807	34.347
										0.808	11.685	0.808	9.598	0.808	48.224	0.808	43.196		0.808	40.25	0.808	26.375	0.808	497.32	0.808	512.094						0.808	231.608	0.808	34.279
										0.809	11.638	0.809	9.552	0.809	48.029	0.809	43.012		0.809	40.126	0.809	26.288	0.809	497.13	0.809	511.864						0.809	231.172	0.809	34.211
										0.81	11.591	0.81	9.507	0.81	47.834	0.81	42.829		0.81	40.002	0.81	26.201	0.81	496.942	0.81	511.635						0.81	230.74	0.81	34.143
										0.81	11.545	0.81	9.462	0.81	47.641	0.81	42.646		0.81	39.88	0.81	26.115	0.81	496.754	0.81	511.408						0.81	230.31	0.81	34.075
										0.811	11.499	0.811	9.417	0.811	47.448	0.811	42.465		0.811	39.758	0.811	26.03	0.811	496.567	0.811	511.181						0.811	229.883	0.811	34.006
										0.812	11.452	0.812	9.372	0.812	47.256	0.812	42.284		0.812	39.636	0.812	25.945	0.812	496.381	0.812	510.955						0.812	229.459	0.812	33.937
										0.813	11.406	0.813	9.328	0.813	47.064	0.813	42.104		0.813	39.516	0.813	25.861	0.813	496.196	0.813	510.73						0.813	229.038	0.813	33.869
										0.814	11.36	0.814	9.284	0.814	46.874	0.814	41.925		0.814	39.396	0.814	25.778	0.814	496.011	0.814	510.506						0.814	228.62	0.814	33.8
										0.814	11.314	0.814	9.24	0.814	46.684	0.814	41.747		0.814	39.277	0.814	25.696	0.814	495.828	0.814	510.283						0.814	228.205	0.814	33.731
										0.815	11.269	0.815	9.196	0.815	46.495	0.815	41.569		0.815	39.158	0.815	25.614	0.815	495.646	0.815	510.061						0.815	227.793	0.815	33.661
										0.816	11.223	0.816	9.152	0.816	46.307	0.816	41.393		0.816	39.04	0.816	25.532	0.816	495.464	0.816	509.84						0.816	227.383	0.816	33.592
										0.817	11.178	0.817	9.109	0.817	46.12	0.817	41.217		0.817	38.923	0.817	25.452	0.817	495.284	0.817	509.62						0.817	226.977	0.817	33.523
										0.818	11.132	0.818	9.066	0.818	45.933	0.818	41.041		0.818	38.806	0.818	25.372	0.818	495.104	0.818	509.401						0.818	226.574	0.818	33.453
										0.818	11.087	0.818	9.023	0.818	45.748	0.818	40.867		0.818	38.69	0.818	25.293	0.818	494.926	0.818	509.182						0.818	226.173	0.818	33.384
										0.819	11.042	0.819	8.98	0.819	45.563	0.819	40.693		0.819	38.575	0.819	25.214	0.819	494.748	0.819	508.965						0.819	225.775	0.819	33.314
										0.82	10.997	0.82	8.937	0.82	45.379	0.82	40.52		0.82	38.46	0.82	25.136	0.82	494.571	0.82	508.749						0.82	225.38	0.82	33.244
										0.821	10.953	0.821	8.895	0.821	45.195	0.821	40.348		0.821	38.346	0.821	25.059	0.821	494.395	0.821	508.533						0.821	224.988	0.821	33.174
										0.822	10.908	0.822	8.852	0.822	45.013	0.822	40.177		0.822	38.232	0.822	24.982	0.822	494.22	0.822	508.319						0.822	224.598	0.822	33.104
										0.822	10.863	0.822	8.81	0.822	44.831	0.822	40.006		0.822	38.119	0.822	24.906	0.822	494.046	0.822	508.105						0.822	224.211	0.822	33.034
										0.823	10.819	0.823	8.768	0.823	44.65	0.823	39.836		0.823	38.007	0.823	24.83	0.823	493.872	0.823	507.892						0.823	223.827	0.823	32.964
										0.824	10.775	0.824	8.727	0.824	44.47	0.824	39.667		0.824	37.895	0.824	24.755	0.824	493.7	0.824	507.68						0.824	223.446	0.824	32.894
										0.825	10.731	0.825	8.685	0.825	44.291	0.825	39.498		0.825	37.784	0.825	24.681	0.825	493.528	0.825	507.47						0.825	223.067	0.825	32.824
										0.826	10.687	0.826	8.644	0.826	44.113	0.826	39.331		0.826	37.673	0.826	24.607	0.826	493.357	0.826	507.26						0.826	222.691	0.826	32.754
										0.826	10.643	0.826	8.603	0.826	43.935	0.826	39.164		0.826	37.563	0.826	24.534	0.826	493.187	0.826	507.05						0.826	222.318	0.826	32.684
										0.827	10.599	0.827	8.562	0.827	43.758	0.827	38.997		0.827	37.454	0.827	24.461	0.827	493.018	0.827	506.842						0.827	221.947	0.827	32.613
										0.828	10.556	0.828	8.521	0.828	43.582	0.828	38.832		0.828	37.345	0.828	24.389	0.828	492.85	0.828	506.635						0.828	221.579	0.828	32.543
										0.829	10.512	0.829	8.48	0.829	43.407	0.829	38.667		0.829	37.236	0.829	24.318	0.829	492.683	0.829	506.428						0.829	221.214	0.829	32.473
										0.83	10.469	0.83	8.44	0.83	43.232	0.83	38.503		0.83	37.129	0.83	24.247	0.83	492.516	0.83	506.223						0.83	220.85	0.83	32.403
										0.83	10.426	0.83	8.4	0.83	43.058	0.83	38.34		0.83	37.022	0.83	24.177	0.83	492.351	0.83	506.018						0.83	220.49	0.83	32.332
										0.831	10.383	0.831	8.36	0.831	42.885	0.831	38.177		0.831	36.915	0.831	24.107	0.831	492.186	0.831	505.814						0.831	220.132	0.831	32.262
										0.832	10.34	0.832	8.32	0.832	42.713	0.832	38.015		0.832	36.809	0.832	24.038	0.832	492.022	0.832	505.611						0.832	219.776	0.832	32.192
										0.833	10.297	0.833	8.28	0.833	42.541	0.833	37.854		0.833	36.704	0.833	23.969	0.833	491.859	0.833	505.409						0.833	219.423	0.833	32.121
										0.834	10.254	0.834	8.241	0.834	42.371	0.834	37.694		0.834	36.599	0.834	23.901	0.834	491.696	0.834	505.208						0.834	219.073	0.834	32.051
										0.834	10.212	0.834	8.201	0.834	42.201	0.834	37.534		0.834	36.494	0.834	23.834	0.834	491.535	0.834	505.008						0.834	218.724	0.834	31.981
										0.835	10.169	0.835	8.162	0.835	42.032	0.835	37.375		0.835	36.391	0.835	23.767	0.835	491.374	0.835	504.808						0.835	218.378	0.835	31.911
										0.836	10.127	0.836	8.123	0.836	41.863	0.836	37.216		0.836	36.288	0.836	23.7	0.836	491.214	0.836	504.61						0.836	218.035	0.836	31.84
										0.837	10.085	0.837	8.084	0.837	41.696	0.837	37.058		0.837	36.185	0.837	23.634	0.837	491.055	0.837	504.412						0.837	217.694	0.837	31.77
										0.838	10.043	0.838	8.046	0.838	41.529	0.838	36.901		0.838	36.083	0.838	23.569	0.838	490.897	0.838	504.215						0.838	217.355	0.838	31.7
										0.838	10.001	0.838	8.007	0.838	41.362	0.838	36.745		0.838	35.981	0.838	23.504	0.838	490.739	0.838	504.019						0.838	217.018	0.838	31.63
										0.839	9.959	0.839	7.969	0.839	41.197	0.839	36.589		0.839	35.88	0.839	23.44	0.839	490.582	0.839	503.823						0.839	216.684	0.839	31.56
										0.84	9.917	0.84	7.931	0.84	41.032	0.84	36.434		0.84	35.78	0.84	23.376	0.84	490.426	0.84	503.629						0.84	216.352	0.84	31.49
										0.841	9.876	0.841	7.893	0.841	40.868	0.841	36.279		0.841	35.68	0.841	23.313	0.841	490.271	0.841	503.435						0.841	216.022	0.841	31.42
										0.842	9.834	0.842	7.855	0.842	40.705	0.842	36.126		0.842	35.581	0.842	23.25	0.842	490.117	0.842	503.243						0.842	215.694	0.842	31.35
										0.842	9.793	0.842	7.818	0.842	40.543	0.842	35.973		0.842	35.482	0.842	23.187	0.842	489.963	0.842	503.051						0.842	215.369	0.842	31.28
										0.843	9.752	0.843	7.78	0.843	40.381	0.843	35.82		0.843	35.384	0.843	23.126	0.843	489.811	0.843	502.859						0.843	215.046	0.843	31.211
										0.844	9.711	0.844	7.743	0.844	40.22	0.844	35.668		0.844	35.286	0.844	23.064	0.844	489.659	0.844	502.669						0.844	214.724	0.844	31.141
										0.845	9.67	0.845	7.706	0.845	40.06	0.845	35.517		0.845	35.189	0.845	23.004	0.845	489.507	0.845	502.48						0.845	214.405	0.845	31.071
										0.846	9.629	0.846	7.669	0.846	39.9	0.846	35.367		0.846	35.093	0.846	22.943	0.846	489.357	0.846	502.291						0.846	214.088	0.846	31.002
										0.846	9.588	0.846	7.632	0.846	39.741	0.846	35.217		0.846	34.997	0.846	22.883	0.846	489.207	0.846	502.103						0.846	213.773	0.846	30.933
										0.847	9.548	0.847	7.596	0.847	39.583	0.847	35.067		0.847	34.901	0.847	22.824	0.847	489.059	0.847	501.916						0.847	213.46	0.847	30.863
										0.848	9.508	0.848	7.559	0.848	39.426	0.848	34.919		0.848	34.807	0.848	22.765	0.848	488.911	0.848	501.73						0.848	213.149	0.848	30.794
										0.849	9.467	0.849	7.523	0.849	39.269	0.849	34.771		0.849	34.712	0.849	22.707	0.849	488.763	0.849	501.544						0.849	212.84	0.849	30.725
										0.85	9.427	0.85	7.487	0.85	39.113	0.85	34.624		0.85	34.619	0.85	22.649	0.85	488.617	0.85	501.36						0.85	212.533	0.85	30.656
										0.85	9.387	0.85	7.451	0.85	38.957	0.85	34.477		0.85	34.525	0.85	22.591	0.85	488.471	0.85	501.176						0.85	212.228	0.85	30.587
										0.851	9.348	0.851	7.415	0.851	38.803	0.851	34.331		0.851	34.433	0.851	22.534	0.851	488.326	0.851	500.993						0.851	211.925	0.851	30.518
										0.852	9.308	0.852	7.38	0.852	38.648	0.852	34.185		0.852	34.341	0.852	22.478	0.852	488.182	0.852	500.81						0.852	211.624	0.852	30.45
										0.853	9.269	0.853	7.344	0.853	38.495	0.853	34.041		0.853	34.249	0.853	22.421	0.853	488.039	0.853	500.629						0.853	211.325	0.853	30.381
										0.854	9.229	0.854	7.309	0.854	38.342	0.854	33.896		0.854	34.158	0.854	22.366	0.854	487.896	0.854	500.448						0.854	211.027	0.854	30.313
										0.854	9.19	0.854	7.274	0.854	38.19	0.854	33.753		0.854	34.068	0.854	22.31	0.854	487.755	0.854	500.268						0.854	210.732	0.854	30.245
										0.855	9.151	0.855	7.239	0.855	38.039	0.855	33.61		0.855	33.978	0.855	22.256	0.855	487.614	0.855	500.089						0.855	210.438	0.855	30.177
										0.856	9.113	0.856	7.204	0.856	37.888	0.856	33.468		0.856	33.889	0.856	22.201	0.856	487.473	0.856	499.911						0.856	210.146	0.856	30.109
										0.857	9.074	0.857	7.17	0.857	37.738	0.857	33.326		0.857	33.8	0.857	22.147	0.857	487.334	0.857	499.733						0.857	209.856	0.857	30.041
										0.858	9.035	0.858	7.135	0.858	37.588	0.858	33.185		0.858	33.712	0.858	22.094	0.858	487.195	0.858	499.556						0.858	209.567	0.858	29.973
										0.858	8.997	0.858	7.101	0.858	37.44	0.858	33.044		0.858	33.624	0.858	22.041	0.858	487.057	0.858	499.38						0.858	209.28	0.858	29.905
										0.859	8.959	0.859	7.067	0.859	37.291	0.859	32.904		0.859	33.537	0.859	21.988	0.859	486.92	0.859	499.205						0.859	208.995	0.859	29.838
										0.86	8.921	0.86	7.033	0.86	37.144	0.86	32.765		0.86	33.451	0.86	21.936	0.86	486.784	0.86	499.031						0.86	208.712	0.86	29.771
										0.861	8.883	0.861	6.999	0.861	36.997	0.861	32.626		0.861	33.365	0.861	21.884	0.861	486.648	0.861	498.857						0.861	208.43	0.861	29.704
										0.862	8.846	0.862	6.965	0.862	36.85	0.862	32.488		0.862	33.279	0.862	21.832	0.862	486.513	0.862	498.684						0.862	208.15	0.862	29.637
										0.862	8.808	0.862	6.932	0.862	36.704	0.862	32.35		0.862	33.195	0.862	21.781	0.862	486.379	0.862	498.512						0.862	207.872	0.862	29.57
										0.863	8.771	0.863	6.899	0.863	36.559	0.863	32.214		0.863	33.11	0.863	21.731	0.863	486.246	0.863	498.34						0.863	207.595	0.863	29.503
										0.864	8.734	0.864	6.865	0.864	36.414	0.864	32.077		0.864	33.027	0.864	21.68	0.864	486.113	0.864	498.169						0.864	207.32	0.864	29.437
										0.865	8.697	0.865	6.833	0.865	36.27	0.865	31.941		0.865	32.944	0.865	21.631	0.865	485.981	0.865	497.999						0.865	207.046	0.865	29.37
										0.866	8.66	0.866	6.8	0.866	36.127	0.866	31.806		0.866	32.861	0.866	21.581	0.866	485.85	0.866	497.83						0.866	206.774	0.866	29.304
										0.866	8.624	0.866	6.767	0.866	35.984	0.866	31.671		0.866	32.779	0.866	21.532	0.866	485.72	0.866	497.661						0.866	206.504	0.866	29.238
										0.867	8.587	0.867	6.735	0.867	35.841	0.867	31.537		0.867	32.698	0.867	21.483	0.867	485.59	0.867	497.493						0.867	206.235	0.867	29.172
										0.868	8.551	0.868	6.702	0.868	35.699	0.868	31.404		0.868	32.617	0.868	21.435	0.868	485.461	0.868	497.326						0.868	205.967	0.868	29.106
										0.869	8.515	0.869	6.67	0.869	35.558	0.869	31.271		0.869	32.537	0.869	21.387	0.869	485.333	0.869	497.16						0.869	205.702	0.869	29.041
										0.87	8.479	0.87	6.638	0.87	35.417	0.87	31.139		0.87	32.457	0.87	21.339	0.87	485.205	0.87	496.994						0.87	205.437	0.87	28.975
										0.87	8.443	0.87	6.607	0.87	35.277	0.87	31.007		0.87	32.378	0.87	21.292	0.87	485.079	0.87	496.829						0.87	205.174	0.87	28.91
										0.871	8.408	0.871	6.575	0.871	35.138	0.871	30.876		0.871	32.3	0.871	21.245	0.871	484.953	0.871	496.665						0.871	204.913	0.871	28.845
										0.872	8.372	0.872	6.544	0.872	34.999	0.872	30.745		0.872	32.222	0.872	21.199	0.872	484.828	0.872	496.501						0.872	204.653	0.872	28.78
										0.873	8.337	0.873	6.512	0.873	34.86	0.873	30.615		0.873	32.145	0.873	21.153	0.873	484.703	0.873	496.338						0.873	204.394	0.873	28.716
										0.874	8.302	0.874	6.481	0.874	34.722	0.874	30.485		0.874	32.068	0.874	21.107	0.874	484.58	0.874	496.176						0.874	204.137	0.874	28.651
										0.874	8.268	0.874	6.45	0.874	34.584	0.874	30.356		0.874	31.992	0.874	21.061	0.874	484.457	0.874	496.015						0.874	203.881	0.874	28.587
										0.875	8.233	0.875	6.42	0.875	34.447	0.875	30.228		0.875	31.916	0.875	21.016	0.875	484.335	0.875	495.854						0.875	203.627	0.875	28.523
										0.876	8.198	0.876	6.389	0.876	34.311	0.876	30.1		0.876	31.841	0.876	20.971	0.876	484.213	0.876	495.694						0.876	203.374	0.876	28.459
										0.877	8.164	0.877	6.359	0.877	34.175	0.877	29.973		0.877	31.767	0.877	20.927	0.877	484.092	0.877	495.534						0.877	203.122	0.877	28.395
										0.878	8.13	0.878	6.328	0.878	34.04	0.878	29.846		0.878	31.693	0.878	20.883	0.878	483.972	0.878	495.376						0.878	202.872	0.878	28.331
										0.878	8.096	0.878	6.298	0.878	33.905	0.878	29.72		0.878	31.619	0.878	20.839	0.878	483.853	0.878	495.218						0.878	202.623	0.878	28.268
										0.879	8.063	0.879	6.268	0.879	33.77	0.879	29.594		0.879	31.547	0.879	20.796	0.879	483.735	0.879	495.06						0.879	202.375	0.879	28.205
										0.88	8.029	0.88	6.239	0.88	33.636	0.88	29.469		0.88	31.474	0.88	20.752	0.88	483.617	0.88	494.903						0.88	202.129	0.88	28.142
										0.881	7.996	0.881	6.209	0.881	33.503	0.881	29.344		0.881	31.403	0.881	20.71	0.881	483.5	0.881	494.747						0.881	201.884	0.881	28.079
										0.882	7.963	0.882	6.18	0.882	33.37	0.882	29.22		0.882	31.332	0.882	20.667	0.882	483.384	0.882	494.592						0.882	201.64	0.882	28.017
										0.882	7.93	0.882	6.15	0.882	33.238	0.882	29.096		0.882	31.261	0.882	20.625	0.882	483.268	0.882	494.437						0.882	201.398	0.882	27.954
										0.883	7.897	0.883	6.121	0.883	33.106	0.883	28.973		0.883	31.191	0.883	20.583	0.883	483.153	0.883	494.283						0.883	201.157	0.883	27.892
										0.884	7.864	0.884	6.092	0.884	32.975	0.884	28.851		0.884	31.122	0.884	20.541	0.884	483.039	0.884	494.13						0.884	200.917	0.884	27.83
										0.885	7.832	0.885	6.064	0.885	32.844	0.885	28.729		0.885	31.053	0.885	20.5	0.885	482.926	0.885	493.977						0.885	200.679	0.885	27.769
										0.886	7.8	0.886	6.035	0.886	32.713	0.886	28.607		0.886	30.984	0.886	20.459	0.886	482.814	0.886	493.825						0.886	200.441	0.886	27.707
										0.886	7.768	0.886	6.006	0.886	32.584	0.886	28.486		0.886	30.917	0.886	20.418	0.886	482.702	0.886	493.673						0.886	200.205	0.886	27.646
										0.887	7.736	0.887	5.978	0.887	32.454	0.887	28.366		0.887	30.849	0.887	20.377	0.887	482.591	0.887	493.522						0.887	199.971	0.887	27.585
										0.888	7.704	0.888	5.95	0.888	32.325	0.888	28.246		0.888	30.783	0.888	20.337	0.888	482.481	0.888	493.372						0.888	199.737	0.888	27.524
										0.889	7.673	0.889	5.922	0.889	32.197	0.889	28.127		0.889	30.716	0.889	20.297	0.889	482.371	0.889	493.223						0.889	199.505	0.889	27.463
										0.89	7.642	0.89	5.894	0.89	32.069	0.89	28.008		0.89	30.651	0.89	20.258	0.89	482.262	0.89	493.074						0.89	199.274	0.89	27.403
										0.89	7.61	0.89	5.867	0.89	31.942	0.89	27.889		0.89	30.586	0.89	20.218	0.89	482.154	0.89	492.926						0.89	199.044	0.89	27.343
										0.891	7.58	0.891	5.839	0.891	31.815	0.891	27.772		0.891	30.521	0.891	20.179	0.891	482.047	0.891	492.778						0.891	198.816	0.891	27.283
										0.892	7.549	0.892	5.812	0.892	31.689	0.892	27.654		0.892	30.457	0.892	20.14	0.892	481.94	0.892	492.632						0.892	198.588	0.892	27.224
										0.893	7.518	0.893	5.785	0.893	31.563	0.893	27.537		0.893	30.393	0.893	20.101	0.893	481.835	0.893	492.485						0.893	198.362	0.893	27.164
										0.894	7.488	0.894	5.758	0.894	31.437	0.894	27.421		0.894	30.33	0.894	20.063	0.894	481.73	0.894	492.34						0.894	198.137	0.894	27.105
										0.894	7.457	0.894	5.731	0.894	31.313	0.894	27.305		0.894	30.267	0.894	20.025	0.894	481.625	0.894	492.195						0.894	197.914	0.894	27.046
										0.895	7.427	0.895	5.704	0.895	31.188	0.895	27.19		0.895	30.205	0.895	19.987	0.895	481.522	0.895	492.051						0.895	197.691	0.895	26.988
										0.896	7.397	0.896	5.678	0.896	31.064	0.896	27.075		0.896	30.144	0.896	19.95	0.896	481.419	0.896	491.907						0.896	197.47	0.896	26.93
										0.897	7.367	0.897	5.651	0.897	30.941	0.897	26.961		0.897	30.083	0.897	19.912	0.897	481.317	0.897	491.765						0.897	197.25	0.897	26.872
										0.898	7.338	0.898	5.625	0.898	30.818	0.898	26.847		0.898	30.022	0.898	19.875	0.898	481.216	0.898	491.622						0.898	197.031	0.898	26.814
										0.898	7.308	0.898	5.599	0.898	30.696	0.898	26.734		0.898	29.962	0.898	19.838	0.898	481.115	0.898	491.481						0.898	196.813	0.898	26.756
										0.899	7.279	0.899	5.573	0.899	30.574	0.899	26.621		0.899	29.902	0.899	19.802	0.899	481.016	0.899	491.34						0.899	196.597	0.899	26.699
										0.9	7.249	0.9	5.548	0.9	30.453	0.9	26.509		0.9	29.843	0.9	19.765	0.9	480.917	0.9	491.2						0.9	196.382	0.9	26.642
										0.901	7.22	0.901	5.522	0.901	30.332	0.901	26.397		0.901	29.785	0.901	19.729	0.901	480.818	0.901	491.06						0.901	196.168	0.901	26.585
										0.902	7.191	0.902	5.497	0.902	30.212	0.902	26.285		0.902	29.726	0.902	19.693	0.902	480.721	0.902	490.921						0.902	195.955	0.902	26.529
										0.902	7.163	0.902	5.471	0.902	30.092	0.902	26.175		0.902	29.669	0.902	19.657	0.902	480.624	0.902	490.783						0.902	195.744	0.902	26.472
										0.903	7.134	0.903	5.446	0.903	29.972	0.903	26.064		0.903	29.612	0.903	19.622	0.903	480.528	0.903	490.645						0.903	195.534	0.903	26.417
										0.904	7.105	0.904	5.421	0.904	29.854	0.904	25.955		0.904	29.555	0.904	19.587	0.904	480.433	0.904	490.508						0.904	195.325	0.904	26.361
										0.905	7.077	0.905	5.396	0.905	29.735	0.905	25.845		0.905	29.499	0.905	19.552	0.905	480.338	0.905	490.372						0.905	195.117	0.905	26.305
										0.906	7.049	0.906	5.372	0.906	29.617	0.906	25.736		0.906	29.443	0.906	19.517	0.906	480.244	0.906	490.236						0.906	194.911	0.906	26.25
										0.906	7.021	0.906	5.347	0.906	29.5	0.906	25.628		0.906	29.387	0.906	19.482	0.906	480.151	0.906	490.101						0.906	194.705	0.906	26.196
										0.907	6.993	0.907	5.322	0.907	29.383	0.907	25.52		0.907	29.332	0.907	19.448	0.907	480.059	0.907	489.967						0.907	194.501	0.907	26.141
										0.908	6.965	0.908	5.298	0.908	29.267	0.908	25.413		0.908	29.278	0.908	19.414	0.908	479.967	0.908	489.833						0.908	194.298	0.908	26.087
										0.909	6.937	0.909	5.274	0.909	29.151	0.909	25.306		0.909	29.224	0.909	19.38	0.909	479.876	0.909	489.7						0.909	194.097	0.909	26.033
										0.91	6.91	0.91	5.25	0.91	29.036	0.91	25.199		0.91	29.17	0.91	19.347	0.91	479.786	0.91	489.568						0.91	193.897	0.91	25.979
										0.91	6.883	0.91	5.226	0.91	28.921	0.91	25.093		0.91	29.117	0.91	19.313	0.91	479.696	0.91	489.436						0.91	193.698	0.91	25.926
										0.911	6.855	0.911	5.202	0.911	28.807	0.911	24.988		0.911	29.064	0.911	19.28	0.911	479.607	0.911	489.305						0.911	193.5	0.911	25.872
										0.912	6.828	0.912	5.178	0.912	28.693	0.912	24.883		0.912	29.012	0.912	19.247	0.912	479.519	0.912	489.175						0.912	193.304	0.912	25.82
										0.913	6.801	0.913	5.155	0.913	28.58	0.913	24.778		0.913	28.96	0.913	19.215	0.913	479.431	0.913	489.045						0.913	193.109	0.913	25.767
										0.914	6.775	0.914	5.131	0.914	28.468	0.914	24.674		0.914	28.909	0.914	19.182	0.914	479.345	0.914	488.916						0.914	192.915	0.914	25.715
										0.914	6.748	0.914	5.108	0.914	28.356	0.914	24.571		0.914	28.858	0.914	19.15	0.914	479.258	0.914	488.788						0.914	192.722	0.914	25.663
										0.915	6.721	0.915	5.085	0.915	28.244	0.915	24.467		0.915	28.807	0.915	19.118	0.915	479.173	0.915	488.66						0.915	192.531	0.915	25.611
										0.916	6.695	0.916	5.062	0.916	28.133	0.916	24.365		0.916	28.757	0.916	19.087	0.916	479.088	0.916	488.533						0.916	192.341	0.916	25.56
										0.917	6.669	0.917	5.039	0.917	28.022	0.917	24.262		0.917	28.707	0.917	19.055	0.917	479.004	0.917	488.407						0.917	192.152	0.917	25.509
										0.918	6.642	0.918	5.016	0.918	27.912	0.918	24.161		0.918	28.657	0.918	19.024	0.918	478.921	0.918	488.281						0.918	191.965	0.918	25.458
										0.918	6.616	0.918	4.993	0.918	27.803	0.918	24.059		0.918	28.608	0.918	18.994	0.918	478.838	0.918	488.156						0.918	191.779	0.918	25.407
										0.919	6.59	0.919	4.97	0.919	27.694	0.919	23.958		0.919	28.559	0.919	18.963	0.919	478.756	0.919	488.032						0.919	191.594	0.919	25.357
										0.92	6.565	0.92	4.948	0.92	27.586	0.92	23.858		0.92	28.511	0.92	18.933	0.92	478.675	0.92	487.908						0.92	191.411	0.92	25.307
										0.921	6.539	0.921	4.925	0.921	27.478	0.921	23.758		0.921	28.463	0.921	18.903	0.921	478.594	0.921	487.785						0.921	191.229	0.921	25.257
										0.922	6.513	0.922	4.903	0.922	27.371	0.922	23.659		0.922	28.415	0.922	18.873	0.922	478.514	0.922	487.663						0.922	191.048	0.922	25.208
										0.922	6.488	0.922	4.88	0.922	27.264	0.922	23.56		0.922	28.368	0.922	18.843	0.922	478.435	0.922	487.542						0.922	190.869	0.922	25.159
										0.923	6.463	0.923	4.858	0.923	27.158	0.923	23.461		0.923	28.32	0.923	18.814	0.923	478.356	0.923	487.421						0.923	190.69	0.923	25.11
										0.924	6.437	0.924	4.836	0.924	27.052	0.924	23.363		0.924	28.274	0.924	18.785	0.924	478.278	0.924	487.301						0.924	190.514	0.924	25.061
										0.925	6.412	0.925	4.814	0.925	26.947	0.925	23.265		0.925	28.227	0.925	18.757	0.925	478.201	0.925	487.182						0.925	190.338	0.925	25.013
										0.926	6.387	0.926	4.792	0.926	26.842	0.926	23.168		0.926	28.181	0.926	18.728	0.926	478.125	0.926	487.063						0.926	190.164	0.926	24.965
										0.926	6.363	0.926	4.77	0.926	26.738	0.926	23.072		0.926	28.136	0.926	18.7	0.926	478.049	0.926	486.945						0.926	189.991	0.926	24.917
										0.927	6.338	0.927	4.748	0.927	26.635	0.927	22.975		0.927	28.09	0.927	18.672	0.927	477.973	0.927	486.828						0.927	189.82	0.927	24.87
										0.928	6.313	0.928	4.727	0.928	26.531	0.928	22.88		0.928	28.045	0.928	18.645	0.928	477.899	0.928	486.711						0.928	189.65	0.928	24.823
										0.929	6.289	0.929	4.705	0.929	26.429	0.929	22.784		0.929	28	0.929	18.618	0.929	477.825	0.929	486.595						0.929	189.481	0.929	24.776
										0.93	6.264	0.93	4.684	0.93	26.327	0.93	22.69		0.93	27.956	0.93	18.591	0.93	477.751	0.93	486.48						0.93	189.313	0.93	24.729
										0.93	6.24	0.93	4.662	0.93	26.226	0.93	22.595		0.93	27.911	0.93	18.564	0.93	477.679	0.93	486.366						0.93	189.147	0.93	24.683
										0.931	6.216	0.931	4.641	0.931	26.125	0.931	22.502		0.931	27.867	0.931	18.538	0.931	477.606	0.931	486.252						0.931	188.982	0.931	24.636
										0.932	6.192	0.932	4.62	0.932	26.024	0.932	22.408		0.932	27.824	0.932	18.511	0.932	477.535	0.932	486.139						0.932	188.819	0.932	24.59
										0.933	6.168	0.933	4.598	0.933	25.925	0.933	22.315		0.933	27.78	0.933	18.486	0.933	477.464	0.933	486.026						0.933	188.657	0.933	24.545
										0.934	6.145	0.934	4.577	0.934	25.825	0.934	22.223		0.934	27.737	0.934	18.46	0.934	477.394	0.934	485.915						0.934	188.496	0.934	24.5
										0.934	6.121	0.934	4.556	0.934	25.727	0.934	22.131		0.934	27.694	0.934	18.435	0.934	477.325	0.934	485.804						0.934	188.336	0.934	24.454
										0.935	6.097	0.935	4.536	0.935	25.628	0.935	22.039		0.935	27.651	0.935	18.41	0.935	477.256	0.935	485.693						0.935	188.178	0.935	24.41
										0.936	6.074	0.936	4.515	0.936	25.531	0.936	21.948		0.936	27.609	0.936	18.385	0.936	477.188	0.936	485.584						0.936	188.022	0.936	24.365
										0.937	6.051	0.937	4.494	0.937	25.433	0.937	21.858		0.937	27.567	0.937	18.36	0.937	477.12	0.937	485.475						0.937	187.866	0.937	24.321
										0.938	6.028	0.938	4.473	0.938	25.337	0.938	21.768		0.938	27.525	0.938	18.336	0.938	477.053	0.938	485.367						0.938	187.712	0.938	24.277
										0.938	6.005	0.938	4.453	0.938	25.24	0.938	21.678		0.938	27.483	0.938	18.312	0.938	476.987	0.938	485.259						0.938	187.56	0.938	24.233
										0.939	5.982	0.939	4.432	0.939	25.145	0.939	21.589		0.939	27.441	0.939	18.288	0.939	476.921	0.939	485.152						0.939	187.408	0.939	24.189
										0.94	5.959	0.94	4.412	0.94	25.049	0.94	21.5		0.94	27.4	0.94	18.265	0.94	476.856	0.94	485.046						0.94	187.258	0.94	24.146
										0.941	5.936	0.941	4.391	0.941	24.955	0.941	21.412		0.941	27.359	0.941	18.242	0.941	476.791	0.941	484.941						0.941	187.11	0.941	24.103
										0.942	5.914	0.942	4.371	0.942	24.861	0.942	21.324		0.942	27.318	0.942	18.219	0.942	476.728	0.942	484.836						0.942	186.963	0.942	24.06
										0.942	5.891	0.942	4.351	0.942	24.767	0.942	21.236		0.942	27.278	0.942	18.196	0.942	476.664	0.942	484.732						0.942	186.817	0.942	24.018
										0.943	5.869	0.943	4.331	0.943	24.674	0.943	21.149		0.943	27.237	0.943	18.174	0.943	476.602	0.943	484.628						0.943	186.672	0.943	23.976
										0.944	5.847	0.944	4.311	0.944	24.581	0.944	21.063		0.944	27.197	0.944	18.152	0.944	476.54	0.944	484.526						0.944	186.529	0.944	23.934
										0.945	5.825	0.945	4.291	0.945	24.489	0.945	20.977		0.945	27.157	0.945	18.13	0.945	476.479	0.945	484.424						0.945	186.388	0.945	23.892
										0.946	5.803	0.946	4.271	0.946	24.397	0.946	20.891		0.946	27.118	0.946	18.108	0.946	476.418	0.946	484.322						0.946	186.247	0.946	23.85
										0.946	5.781	0.946	4.251	0.946	24.305	0.946	20.806		0.946	27.078	0.946	18.087	0.946	476.358	0.946	484.222						0.946	186.108	0.946	23.809
										0.947	5.76	0.947	4.231	0.947	24.215	0.947	20.721		0.947	27.039	0.947	18.066	0.947	476.298	0.947	484.121						0.947	185.97	0.947	23.768
										0.948	5.738	0.948	4.212	0.948	24.124	0.948	20.637		0.948	27	0.948	18.045	0.948	476.239	0.948	484.022						0.948	185.834	0.948	23.727
										0.949	5.717	0.949	4.192	0.949	24.034	0.949	20.553		0.949	26.961	0.949	18.024	0.949	476.181	0.949	483.924						0.949	185.699	0.949	23.687
										0.95	5.695	0.95	4.173	0.95	23.945	0.95	20.47		0.95	26.922	0.95	18.004	0.95	476.123	0.95	483.826						0.95	185.566	0.95	23.647
										0.95	5.674	0.95	4.153	0.95	23.856	0.95	20.387		0.95	26.883	0.95	17.983	0.95	476.066	0.95	483.728						0.95	185.433	0.95	23.607
										0.951	5.653	0.951	4.134	0.951	23.767	0.951	20.304		0.951	26.845	0.951	17.963	0.951	476.009	0.951	483.632						0.951	185.302	0.951	23.567
										0.952	5.632	0.952	4.114	0.952	23.679	0.952	20.222		0.952	26.807	0.952	17.944	0.952	475.953	0.952	483.536						0.952	185.173	0.952	23.528
										0.953	5.611	0.953	4.095	0.953	23.591	0.953	20.14		0.953	26.769	0.953	17.924	0.953	475.898	0.953	483.44						0.953	185.045	0.953	23.488
										0.954	5.59	0.954	4.076	0.954	23.504	0.954	20.059		0.954	26.731	0.954	17.905	0.954	475.843	0.954	483.345						0.954	184.918	0.954	23.45
										0.954	5.57	0.954	4.057	0.954	23.417	0.954	19.978		0.954	26.694	0.954	17.886	0.954	475.789	0.954	483.251						0.954	184.792	0.954	23.411
										0.955	5.549	0.955	4.038	0.955	23.33	0.955	19.898		0.955	26.656	0.955	17.867	0.955	475.735	0.955	483.158						0.955	184.668	0.955	23.372
										0.956	5.529	0.956	4.019	0.956	23.244	0.956	19.818		0.956	26.619	0.956	17.849	0.956	475.682	0.956	483.065						0.956	184.545	0.956	23.334
										0.957	5.508	0.957	4	0.957	23.159	0.957	19.738		0.957	26.582	0.957	17.83	0.957	475.63	0.957	482.973						0.957	184.423	0.957	23.296
										0.958	5.488	0.958	3.981	0.958	23.073	0.958	19.659		0.958	26.545	0.958	17.812	0.958	475.578	0.958	482.882						0.958	184.303	0.958	23.259
										0.958	5.468	0.958	3.963	0.958	22.989	0.958	19.58		0.958	26.508	0.958	17.794	0.958	475.527	0.958	482.791						0.958	184.184	0.958	23.221
										0.959	5.448	0.959	3.944	0.959	22.904	0.959	19.502		0.959	26.472	0.959	17.776	0.959	475.476	0.959	482.7						0.959	184.066	0.959	23.184
										0.96	5.428	0.96	3.926	0.96	22.82	0.96	19.424		0.96	26.435	0.96	17.759	0.96	475.426	0.96	482.611						0.96	183.95	0.96	23.147
										0.961	5.408	0.961	3.907	0.961	22.737	0.961	19.346		0.961	26.399	0.961	17.742	0.961	475.376	0.961	482.522						0.961	183.835	0.961	23.11
										0.962	5.388	0.962	3.889	0.962	22.653	0.962	19.269		0.962	26.363	0.962	17.724	0.962	475.327	0.962	482.433						0.962	183.721	0.962	23.074
										0.962	5.368	0.962	3.87	0.962	22.571	0.962	19.192		0.962	26.327	0.962	17.707	0.962	475.279	0.962	482.346						0.962	183.608	0.962	23.038
										0.963	5.349	0.963	3.852	0.963	22.488	0.963	19.116		0.963	26.291	0.963	17.691	0.963	475.231	0.963	482.258						0.963	183.497	0.963	23.002
										0.964	5.329	0.964	3.834	0.964	22.406	0.964	19.039		0.964	26.255	0.964	17.674	0.964	475.183	0.964	482.172						0.964	183.387	0.964	22.966
										0.965	5.31	0.965	3.816	0.965	22.324	0.965	18.964		0.965	26.22	0.965	17.657	0.965	475.136	0.965	482.086						0.965	183.278	0.965	22.93
										0.966	5.291	0.966	3.798	0.966	22.243	0.966	18.888		0.966	26.184	0.966	17.641	0.966	475.09	0.966	482.001						0.966	183.17	0.966	22.895
										0.966	5.272	0.966	3.78	0.966	22.162	0.966	18.814		0.966	26.149	0.966	17.625	0.966	475.044	0.966	481.916						0.966	183.064	0.966	22.86
										0.967	5.252	0.967	3.762	0.967	22.082	0.967	18.739		0.967	26.114	0.967	17.609	0.967	474.999	0.967	481.832						0.967	182.959	0.967	22.826
										0.968	5.233	0.968	3.745	0.968	22.001	0.968	18.665		0.968	26.079	0.968	17.593	0.968	474.955	0.968	481.748						0.968	182.855	0.968	22.791
										0.969	5.214	0.969	3.727	0.969	21.922	0.969	18.591		0.969	26.044	0.969	17.577	0.969	474.911	0.969	481.665						0.969	182.753	0.969	22.757
										0.97	5.196	0.97	3.709	0.97	21.842	0.97	18.517		0.97	26.009	0.97	17.562	0.97	474.867	0.97	481.583						0.97	182.651	0.97	22.723
										0.97	5.177	0.97	3.692	0.97	21.763	0.97	18.444		0.97	25.975	0.97	17.546	0.97	474.824	0.97	481.501						0.97	182.551	0.97	22.689
										0.971	5.158	0.971	3.675	0.971	21.684	0.971	18.372		0.971	25.94	0.971	17.531	0.971	474.782	0.971	481.42						0.971	182.452	0.971	22.655
										0.972	5.14	0.972	3.657	0.972	21.606	0.972	18.299		0.972	25.906	0.972	17.516	0.972	474.74	0.972	481.34						0.972	182.355	0.972	22.622
										0.973	5.121	0.973	3.64	0.973	21.528	0.973	18.227		0.973	25.872	0.973	17.501	0.973	474.699	0.973	481.26						0.973	182.258	0.973	22.589
										0.974	5.103	0.974	3.623	0.974	21.45	0.974	18.155		0.974	25.838	0.974	17.486	0.974	474.658	0.974	481.181						0.974	182.163	0.974	22.556
										0.974	5.084	0.974	3.606	0.974	21.373	0.974	18.084		0.974	25.804	0.974	17.471	0.974	474.618	0.974	481.102						0.974	182.068	0.974	22.524
										0.975	5.066	0.975	3.589	0.975	21.296	0.975	18.013		0.975	25.77	0.975	17.456	0.975	474.578	0.975	481.024						0.975	181.975	0.975	22.491
										0.976	5.048	0.976	3.572	0.976	21.219	0.976	17.942		0.976	25.736	0.976	17.442	0.976	474.539	0.976	480.946						0.976	181.883	0.976	22.459
										0.977	5.03	0.977	3.556	0.977	21.143	0.977	17.872		0.977	25.703	0.977	17.427	0.977	474.5	0.977	480.869						0.977	181.793	0.977	22.427
										0.978	5.012	0.978	3.539	0.978	21.067	0.978	17.802		0.978	25.67	0.978	17.413	0.978	474.462	0.978	480.792						0.978	181.703	0.978	22.396
										0.978	4.994	0.978	3.523	0.978	20.991	0.978	17.732		0.978	25.636	0.978	17.399	0.978	474.425	0.978	480.716						0.978	181.615	0.978	22.364
										0.979	4.976	0.979	3.506	0.979	20.915	0.979	17.663		0.979	25.603	0.979	17.384	0.979	474.388	0.979	480.641						0.979	181.527	0.979	22.333
										0.98	4.959	0.98	3.49	0.98	20.84	0.98	17.594		0.98	25.57	0.98	17.37	0.98	474.351	0.98	480.566						0.98	181.441	0.98	22.302
										0.981	4.941	0.981	3.474	0.981	20.766	0.981	17.525		0.981	25.538	0.981	17.356	0.981	474.315	0.981	480.492						0.981	181.356	0.981	22.272
										0.982	4.924	0.982	3.458	0.982	20.691	0.982	17.457		0.982	25.505	0.982	17.342	0.982	474.28	0.982	480.418						0.982	181.272	0.982	22.241
										0.982	4.906	0.982	3.442	0.982	20.617	0.982	17.388		0.982	25.472	0.982	17.329	0.982	474.245	0.982	480.345						0.982	181.189	0.982	22.211
										0.983	4.889	0.983	3.426	0.983	20.543	0.983	17.321		0.983	25.44	0.983	17.315	0.983	474.21	0.983	480.272						0.983	181.108	0.983	22.181
										0.984	4.872	0.984	3.41	0.984	20.47	0.984	17.253		0.984	25.408	0.984	17.301	0.984	474.177	0.984	480.2						0.984	181.027	0.984	22.151
										0.985	4.855	0.985	3.394	0.985	20.397	0.985	17.186		0.985	25.375	0.985	17.287	0.985	474.143	0.985	480.128						0.985	180.947	0.985	22.121
										0.986	4.838	0.986	3.379	0.986	20.324	0.986	17.119		0.986	25.343	0.986	17.274	0.986	474.111	0.986	480.057						0.986	180.869	0.986	22.092
										0.986	4.821	0.986	3.363	0.986	20.251	0.986	17.053		0.986	25.311	0.986	17.26	0.986	474.078	0.986	479.987						0.986	180.791	0.986	22.063
										0.987	4.804	0.987	3.348	0.987	20.179	0.987	16.987		0.987	25.279	0.987	17.247	0.987	474.046	0.987	479.917						0.987	180.715	0.987	22.034
										0.988	4.787	0.988	3.333	0.988	20.107	0.988	16.921		0.988	25.248	0.988	17.234	0.988	474.015	0.988	479.847						0.988	180.639	0.988	22.005
										0.989	4.77	0.989	3.317	0.989	20.035	0.989	16.855		0.989	25.216	0.989	17.22	0.989	473.985	0.989	479.778						0.989	180.565	0.989	21.977
										0.99	4.754	0.99	3.302	0.99	19.964	0.99	16.79		0.99	25.184	0.99	17.207	0.99	473.954	0.99	479.71						0.99	180.492	0.99	21.949
										0.99	4.737	0.99	3.287	0.99	19.893	0.99	16.725		0.99	25.153	0.99	17.194	0.99	473.925	0.99	479.642						0.99	180.42	0.99	21.921
										0.991	4.72	0.991	3.272	0.991	19.823	0.991	16.66		0.991	25.122	0.991	17.181	0.991	473.896	0.991	479.575						0.991	180.348	0.991	21.893
										0.992	4.704	0.992	3.257	0.992	19.752	0.992	16.596		0.992	25.09	0.992	17.167	0.992	473.867	0.992	479.508						0.992	180.278	0.992	21.865
										0.993	4.688	0.993	3.242	0.993	19.682	0.993	16.531		0.993	25.059	0.993	17.154	0.993	473.839	0.993	479.442						0.993	180.209	0.993	21.838
										0.994	4.671	0.994	3.228	0.994	19.612	0.994	16.468		0.994	25.028	0.994	17.141	0.994	473.811	0.994	479.376						0.994	180.141	0.994	21.811
										0.994	4.655	0.994	3.213	0.994	19.543	0.994	16.404		0.994	24.998	0.994	17.128	0.994	473.784	0.994	479.31						0.994	180.073	0.994	21.784
										0.995	4.639	0.995	3.199	0.995	19.474	0.995	16.341		0.995	24.967	0.995	17.115	0.995	473.758	0.995	479.246						0.995	180.007	0.995	21.758
										0.996	4.623	0.996	3.184	0.996	19.405	0.996	16.278		0.996	24.936	0.996	17.102	0.996	473.731	0.996	479.181						0.996	179.942	0.996	21.731
										0.997	4.607	0.997	3.17	0.997	19.336	0.997	16.215		0.997	24.906	0.997	17.089	0.997	473.706	0.997	479.117						0.997	179.877	0.997	21.705
										0.998	4.591	0.998	3.156	0.998	19.268	0.998	16.153		0.998	24.875	0.998	17.077	0.998	473.681	0.998	479.054						0.998	179.814	0.998	21.679
										0.998	4.576	0.998	3.142	0.998	19.2	0.998	16.091		0.998	24.845	0.998	17.064	0.998	473.656	0.998	478.991						0.998	179.751	0.998	21.653
										0.999	4.56	0.999	3.128	0.999	19.133	0.999	16.029		0.999	24.815	0.999	17.051	0.999	473.632	0.999	478.929						0.999	179.69	0.999	21.628
										1	4.544	1	3.114	1	19.065	1	15.968		1	24.785	1	17.038	1	473.609	1	478.867						1	179.629	1	21.603
										1.001	4.529	1.001	3.1	1.001	18.998	1.001	15.906		1.001	24.755	1.001	17.025	1.001	473.586	1.001	478.806						1.001	179.569	1.001	21.578
										1.002	4.513	1.002	3.086	1.002	18.931	1.002	15.845		1.002	24.725	1.002	17.013	1.002	473.563	1.002	478.745						1.002	179.51	1.002	21.553
										1.002	4.498	1.002	3.072	1.002	18.865	1.002	15.785		1.002	24.695	1.002	17	1.002	473.541	1.002	478.685						1.002	179.452	1.002	21.528
										1.003	4.482	1.003	3.059	1.003	18.799	1.003	15.724		1.003	24.666	1.003	16.987	1.003	473.52	1.003	478.625						1.003	179.395	1.003	21.504
										1.004	4.467	1.004	3.045	1.004	18.733	1.004	15.664		1.004	24.636	1.004	16.975	1.004	473.499	1.004	478.566						1.004	179.339	1.004	21.48
										1.005	4.452	1.005	3.032	1.005	18.667	1.005	15.605		1.005	24.607	1.005	16.962	1.005	473.478	1.005	478.507						1.005	179.283	1.005	21.456
										1.006	4.436	1.006	3.019	1.006	18.602	1.006	15.545		1.006	24.577	1.006	16.95	1.006	473.458	1.006	478.449						1.006	179.228	1.006	21.432
										1.006	4.421	1.006	3.006	1.006	18.537	1.006	15.486		1.006	24.548	1.006	16.937	1.006	473.439	1.006	478.391						1.006	179.175	1.006	21.409
										1.007	4.406	1.007	2.992	1.007	18.472	1.007	15.427		1.007	24.519	1.007	16.925	1.007	473.42	1.007	478.334						1.007	179.122	1.007	21.385
										1.008	4.391	1.008	2.979	1.008	18.407	1.008	15.369		1.008	24.49	1.008	16.912	1.008	473.402	1.008	478.277						1.008	179.069	1.008	21.362
										1.009	4.377	1.009	2.967	1.009	18.343	1.009	15.31		1.009	24.461	1.009	16.9	1.009	473.384	1.009	478.221						1.009	179.018	1.009	21.34
										1.01	4.362	1.01	2.954	1.01	18.279	1.01	15.252		1.01	24.433	1.01	16.887	1.01	473.366	1.01	478.166						1.01	178.967	1.01	21.317
										1.01	4.347	1.01	2.941	1.01	18.216	1.01	15.194		1.01	24.404	1.01	16.875	1.01	473.35	1.01	478.11						1.01	178.917	1.01	21.295
										1.011	4.333	1.011	2.928	1.011	18.152	1.011	15.137		1.011	24.376	1.011	16.862	1.011	473.333	1.011	478.056						1.011	178.868	1.011	21.272
										1.012	4.318	1.012	2.916	1.012	18.089	1.012	15.08		1.012	24.347	1.012	16.85	1.012	473.317	1.012	478.002						1.012	178.82	1.012	21.25
										1.013	4.304	1.013	2.903	1.013	18.026	1.013	15.023		1.013	24.319	1.013	16.838	1.013	473.302	1.013	477.948						1.013	178.772	1.013	21.229
										1.014	4.289	1.014	2.891	1.014	17.964	1.014	14.966		1.014	24.291	1.014	16.825	1.014	473.287	1.014	477.895						1.014	178.725	1.014	21.207
										1.014	4.275	1.014	2.879	1.014	17.902	1.014	14.91		1.014	24.263	1.014	16.813	1.014	473.273	1.014	477.843						1.014	178.678	1.014	21.186
										1.015	4.261	1.015	2.867	1.015	17.84	1.015	14.854		1.015	24.235	1.015	16.8	1.015	473.259	1.015	477.791						1.015	178.633	1.015	21.164
										1.016	4.246	1.016	2.854	1.016	17.778	1.016	14.798		1.016	24.207	1.016	16.788	1.016	473.246	1.016	477.739						1.016	178.588	1.016	21.143
										1.017	4.232	1.017	2.842	1.017	17.717	1.017	14.742		1.017	24.179	1.017	16.776	1.017	473.234	1.017	477.688						1.017	178.544	1.017	21.123
										1.018	4.218	1.018	2.83	1.018	17.656	1.018	14.687		1.018	24.151	1.018	16.764	1.018	473.221	1.018	477.638						1.018	178.5	1.018	21.102
										1.018	4.204	1.018	2.818	1.018	17.595	1.018	14.632		1.018	24.124	1.018	16.751	1.018	473.21	1.018	477.588						1.018	178.457	1.018	21.081
										1.019	4.19	1.019	2.806	1.019	17.534	1.019	14.577		1.019	24.096	1.019	16.739	1.019	473.199	1.019	477.538						1.019	178.415	1.019	21.061
										1.02	4.176	1.02	2.795	1.02	17.474	1.02	14.523		1.02	24.069	1.02	16.727	1.02	473.188	1.02	477.489						1.02	178.373	1.02	21.041
										1.021	4.163	1.021	2.783	1.021	17.414	1.021	14.469		1.021	24.041	1.021	16.714	1.021	473.178	1.021	477.441						1.021	178.332	1.021	21.021
										1.022	4.149	1.022	2.771	1.022	17.355	1.022	14.415		1.022	24.014	1.022	16.702	1.022	473.169	1.022	477.393						1.022	178.291	1.022	21.002
										1.022	4.135	1.022	2.759	1.022	17.295	1.022	14.361		1.022	23.987	1.022	16.69	1.022	473.16	1.022	477.346						1.022	178.251	1.022	20.982
										1.023	4.121	1.023	2.748	1.023	17.236	1.023	14.308		1.023	23.96	1.023	16.677	1.023	473.151	1.023	477.299						1.023	178.212	1.023	20.963
										1.024	4.108	1.024	2.736	1.024	17.177	1.024	14.254		1.024	23.933	1.024	16.665	1.024	473.143	1.024	477.252						1.024	178.173	1.024	20.944
										1.025	4.094	1.025	2.725	1.025	17.118	1.025	14.202		1.025	23.906	1.025	16.653	1.025	473.136	1.025	477.207						1.025	178.135	1.025	20.925
										1.026	4.081	1.026	2.713	1.026	17.06	1.026	14.149		1.026	23.879	1.026	16.641	1.026	473.129	1.026	477.161						1.026	178.098	1.026	20.906
										1.026	4.068	1.026	2.702	1.026	17.002	1.026	14.097		1.026	23.852	1.026	16.628	1.026	473.123	1.026	477.117						1.026	178.06	1.026	20.887
										1.027	4.054	1.027	2.69	1.027	16.944	1.027	14.044		1.027	23.825	1.027	16.616	1.027	473.117	1.027	477.073						1.027	178.024	1.027	20.869
										1.028	4.041	1.028	2.679	1.028	16.886	1.028	13.993		1.028	23.798	1.028	16.604	1.028	473.112	1.028	477.029						1.028	177.988	1.028	20.85
										1.029	4.028	1.029	2.667	1.029	16.829	1.029	13.941		1.029	23.772	1.029	16.592	1.029	473.107	1.029	476.986						1.029	177.952	1.029	20.832
										1.03	4.015	1.03	2.656	1.03	16.772	1.03	13.89		1.03	23.745	1.03	16.579	1.03	473.103	1.03	476.943						1.03	177.917	1.03	20.814
										1.03	4.001	1.03	2.645	1.03	16.715	1.03	13.838		1.03	23.719	1.03	16.567	1.03	473.099	1.03	476.901						1.03	177.882	1.03	20.796
										1.031	3.988	1.031	2.633	1.031	16.658	1.031	13.788		1.031	23.692	1.031	16.555	1.031	473.096	1.031	476.86						1.031	177.848	1.031	20.779
										1.032	3.975	1.032	2.622	1.032	16.601	1.032	13.737		1.032	23.666	1.032	16.542	1.032	473.094	1.032	476.819						1.032	177.814	1.032	20.761
										1.033	3.962	1.033	2.611	1.033	16.545	1.033	13.687		1.033	23.639	1.033	16.53	1.033	473.092	1.033	476.778						1.033	177.781	1.033	20.744
										1.034	3.949	1.034	2.6	1.034	16.489	1.034	13.637		1.034	23.613	1.034	16.518	1.034	473.09	1.034	476.738						1.034	177.748	1.034	20.727
										1.034	3.937	1.034	2.588	1.034	16.433	1.034	13.587		1.034	23.587	1.034	16.506	1.034	473.089	1.034	476.699						1.034	177.716	1.034	20.71
										1.035	3.924	1.035	2.577	1.035	16.378	1.035	13.537		1.035	23.561	1.035	16.493	1.035	473.089	1.035	476.66						1.035	177.684	1.035	20.693
										1.036	3.911	1.036	2.566	1.036	16.322	1.036	13.488		1.036	23.534	1.036	16.481	1.036	473.089	1.036	476.621						1.036	177.652	1.036	20.676
										1.037	3.898	1.037	2.555	1.037	16.267	1.037	13.439		1.037	23.508	1.037	16.469	1.037	473.09	1.037	476.584						1.037	177.621	1.037	20.659
										1.038	3.885	1.038	2.544	1.038	16.212	1.038	13.39		1.038	23.482	1.038	16.456	1.038	473.091	1.038	476.546						1.038	177.59	1.038	20.643
										1.038	3.873	1.038	2.533	1.038	16.158	1.038	13.341		1.038	23.456	1.038	16.444	1.038	473.092	1.038	476.509						1.038	177.56	1.038	20.626
										1.039	3.86	1.039	2.522	1.039	16.103	1.039	13.293		1.039	23.43	1.039	16.432	1.039	473.095	1.039	476.473						1.039	177.529	1.039	20.61
										1.04	3.847	1.04	2.511	1.04	16.049	1.04	13.245		1.04	23.404	1.04	16.419	1.04	473.097	1.04	476.437						1.04	177.5	1.04	20.594
										1.041	3.835	1.041	2.5	1.041	15.995	1.041	13.197		1.041	23.378	1.041	16.407	1.041	473.101	1.041	476.402						1.041	177.47	1.041	20.578
										1.042	3.822	1.042	2.489	1.042	15.941	1.042	13.15		1.042	23.352	1.042	16.395	1.042	473.104	1.042	476.367						1.042	177.441	1.042	20.562
										1.042	3.81	1.042	2.478	1.042	15.888	1.042	13.102		1.042	23.326	1.042	16.382	1.042	473.109	1.042	476.333						1.042	177.412	1.042	20.547
										1.043	3.797	1.043	2.467	1.043	15.834	1.043	13.055		1.043	23.301	1.043	16.37	1.043	473.114	1.043	476.3						1.043	177.383	1.043	20.531
										1.044	3.785	1.044	2.457	1.044	15.781	1.044	13.008		1.044	23.275	1.044	16.357	1.044	473.119	1.044	476.267						1.044	177.355	1.044	20.516
										1.045	3.772	1.045	2.446	1.045	15.728	1.045	12.962		1.045	23.249	1.045	16.345	1.045	473.125	1.045	476.234						1.045	177.327	1.045	20.5
										1.046	3.76	1.046	2.435	1.046	15.675	1.046	12.915		1.046	23.223	1.046	16.332	1.046	473.132	1.046	476.202						1.046	177.299	1.046	20.485
										1.046	3.748	1.046	2.424	1.046	15.622	1.046	12.869		1.046	23.198	1.046	16.32	1.046	473.139	1.046	476.171						1.046	177.271	1.046	20.47
										1.047	3.735	1.047	2.414	1.047	15.57	1.047	12.823		1.047	23.172	1.047	16.307	1.047	473.146	1.047	476.14						1.047	177.244	1.047	20.455
										1.048	3.723	1.048	2.403	1.048	15.518	1.048	12.777		1.048	23.146	1.048	16.295	1.048	473.155	1.048	476.109						1.048	177.216	1.048	20.44
										1.049	3.711	1.049	2.392	1.049	15.465	1.049	12.732		1.049	23.121	1.049	16.282	1.049	473.164	1.049	476.08						1.049	177.189	1.049	20.426
										1.05	3.699	1.05	2.382	1.05	15.413	1.05	12.687		1.05	23.095	1.05	16.269	1.05	473.173	1.05	476.05						1.05	177.162	1.05	20.411
										1.05	3.687	1.05	2.371	1.05	15.362	1.05	12.642		1.05	23.069	1.05	16.257	1.05	473.183	1.05	476.022						1.05	177.136	1.05	20.396
										1.051	3.675	1.051	2.361	1.051	15.31	1.051	12.597		1.051	23.044	1.051	16.244	1.051	473.193	1.051	475.994						1.051	177.109	1.051	20.382
										1.052	3.662	1.052	2.35	1.052	15.259	1.052	12.552		1.052	23.018	1.052	16.231	1.052	473.204	1.052	475.966						1.052	177.083	1.052	20.368
										1.053	3.651	1.053	2.34	1.053	15.207	1.053	12.508		1.053	22.992	1.053	16.218	1.053	473.216	1.053	475.939						1.053	177.056	1.053	20.354
										1.054	3.639	1.054	2.329	1.054	15.156	1.054	12.464		1.054	22.967	1.054	16.206	1.054	473.228	1.054	475.913						1.054	177.03	1.054	20.339
										1.054	3.627	1.054	2.319	1.054	15.106	1.054	12.42		1.054	22.941	1.054	16.193	1.054	473.241	1.054	475.887						1.054	177.004	1.054	20.326
										1.055	3.615	1.055	2.309	1.055	15.055	1.055	12.376		1.055	22.916	1.055	16.18	1.055	473.254	1.055	475.862						1.055	176.978	1.055	20.312
										1.056	3.603	1.056	2.299	1.056	15.004	1.056	12.333		1.056	22.89	1.056	16.167	1.056	473.268	1.056	475.837						1.056	176.952	1.056	20.298
										1.057	3.591	1.057	2.288	1.057	14.954	1.057	12.29		1.057	22.864	1.057	16.154	1.057	473.283	1.057	475.813						1.057	176.927	1.057	20.284
										1.058	3.58	1.058	2.278	1.058	14.904	1.058	12.247		1.058	22.839	1.058	16.141	1.058	473.298	1.058	475.79						1.058	176.901	1.058	20.271
										1.058	3.568	1.058	2.268	1.058	14.854	1.058	12.204		1.058	22.813	1.058	16.129	1.058	473.314	1.058	475.767						1.058	176.875	1.058	20.257
										1.059	3.557	1.059	2.258	1.059	14.804	1.059	12.162		1.059	22.788	1.059	16.116	1.059	473.33	1.059	475.745						1.059	176.849	1.059	20.244
										1.06	3.545	1.06	2.248	1.06	14.754	1.06	12.119		1.06	22.762	1.06	16.103	1.06	473.347	1.06	475.723						1.06	176.824	1.06	20.23
										1.061	3.534	1.061	2.238	1.061	14.705	1.061	12.077		1.061	22.737	1.061	16.09	1.061	473.364	1.061	475.702						1.061	176.798	1.061	20.217
										1.062	3.522	1.062	2.228	1.062	14.655	1.062	12.035		1.062	22.711	1.062	16.077	1.062	473.383	1.062	475.682						1.062	176.772	1.062	20.204
										1.062	3.511	1.062	2.218	1.062	14.606	1.062	11.994		1.062	22.685	1.062	16.064	1.062	473.401	1.062	475.662						1.062	176.747	1.062	20.191
										1.063	3.5	1.063	2.208	1.063	14.557	1.063	11.952		1.063	22.66	1.063	16.051	1.063	473.42	1.063	475.643						1.063	176.721	1.063	20.178
										1.064	3.489	1.064	2.198	1.064	14.509	1.064	11.911		1.064	22.634	1.064	16.038	1.064	473.44	1.064	475.624						1.064	176.695	1.064	20.165
										1.065	3.478	1.065	2.189	1.065	14.46	1.065	11.87		1.065	22.609	1.065	16.024	1.065	473.461	1.065	475.606						1.065	176.67	1.065	20.153
										1.066	3.467	1.066	2.179	1.066	14.412	1.066	11.829		1.066	22.583	1.066	16.011	1.066	473.482	1.066	475.589						1.066	176.644	1.066	20.14
										1.066	3.456	1.066	2.169	1.066	14.364	1.066	11.788		1.066	22.557	1.066	15.998	1.066	473.503	1.066	475.572						1.066	176.618	1.066	20.127
										1.067	3.445	1.067	2.16	1.067	14.316	1.067	11.748		1.067	22.532	1.067	15.985	1.067	473.526	1.067	475.555						1.067	176.592	1.067	20.115
										1.068	3.434	1.068	2.15	1.068	14.268	1.068	11.708		1.068	22.506	1.068	15.972	1.068	473.548	1.068	475.54						1.068	176.566	1.068	20.103
										1.069	3.423	1.069	2.141	1.069	14.221	1.069	11.667		1.069	22.481	1.069	15.959	1.069	473.572	1.069	475.525						1.069	176.54	1.069	20.09
										1.07	3.412	1.07	2.131	1.07	14.173	1.07	11.628		1.07	22.455	1.07	15.945	1.07	473.596	1.07	475.511						1.07	176.513	1.07	20.078
										1.07	3.402	1.07	2.122	1.07	14.126	1.07	11.588		1.07	22.429	1.07	15.932	1.07	473.62	1.07	475.497						1.07	176.487	1.07	20.066
										1.071	3.391	1.071	2.112	1.071	14.079	1.071	11.548		1.071	22.403	1.071	15.919	1.071	473.646	1.071	475.484						1.071	176.46	1.071	20.054
										1.072	3.381	1.072	2.103	1.072	14.033	1.072	11.509		1.072	22.378	1.072	15.906	1.072	473.671	1.072	475.471						1.072	176.434	1.072	20.042
										1.073	3.37	1.073	2.094	1.073	13.986	1.073	11.47		1.073	22.352	1.073	15.892	1.073	473.698	1.073	475.459						1.073	176.407	1.073	20.03
										1.074	3.36	1.074	2.084	1.074	13.94	1.074	11.43		1.074	22.326	1.074	15.879	1.074	473.725	1.074	475.448						1.074	176.38	1.074	20.018
										1.074	3.349	1.074	2.075	1.074	13.894	1.074	11.392		1.074	22.3	1.074	15.866	1.074	473.753	1.074	475.437						1.074	176.353	1.074	20.006
										1.075	3.339	1.075	2.066	1.075	13.848	1.075	11.353		1.075	22.275	1.075	15.853	1.075	473.781	1.075	475.427						1.075	176.325	1.075	19.994
										1.076	3.329	1.076	2.057	1.076	13.802	1.076	11.314		1.076	22.249	1.076	15.839	1.076	473.81	1.076	475.418						1.076	176.298	1.076	19.983
										1.077	3.318	1.077	2.048	1.077	13.757	1.077	11.276		1.077	22.223	1.077	15.826	1.077	473.839	1.077	475.409						1.077	176.27	1.077	19.971
										1.078	3.308	1.078	2.039	1.078	13.712	1.078	11.237		1.078	22.197	1.078	15.813	1.078	473.869	1.078	475.401						1.078	176.242	1.078	19.96
										1.078	3.298	1.078	2.03	1.078	13.667	1.078	11.199		1.078	22.171	1.078	15.799	1.078	473.9	1.078	475.394						1.078	176.214	1.078	19.948
										1.079	3.288	1.079	2.021	1.079	13.622	1.079	11.161		1.079	22.145	1.079	15.786	1.079	473.931	1.079	475.387						1.079	176.186	1.079	19.937
										1.08	3.278	1.08	2.012	1.08	13.578	1.08	11.123		1.08	22.12	1.08	15.773	1.08	473.963	1.08	475.381						1.08	176.157	1.08	19.926
										1.081	3.268	1.081	2.003	1.081	13.534	1.081	11.085		1.081	22.094	1.081	15.759	1.081	473.996	1.081	475.375						1.081	176.129	1.081	19.914
										1.082	3.258	1.082	1.994	1.082	13.49	1.082	11.048		1.082	22.068	1.082	15.746	1.082	474.029	1.082	475.37						1.082	176.1	1.082	19.903
										1.082	3.248	1.082	1.985	1.082	13.446	1.082	11.01		1.082	22.042	1.082	15.733	1.082	474.063	1.082	475.366						1.082	176.07	1.082	19.892
										1.083	3.238	1.083	1.976	1.083	13.402	1.083	10.973		1.083	22.016	1.083	15.719	1.083	474.098	1.083	475.362						1.083	176.041	1.083	19.881
										1.084	3.228	1.084	1.968	1.084	13.359	1.084	10.936		1.084	21.99	1.084	15.706	1.084	474.133	1.084	475.36						1.084	176.011	1.084	19.871
										1.085	3.219	1.085	1.959	1.085	13.316	1.085	10.898		1.085	21.964	1.085	15.693	1.085	474.168	1.085	475.357						1.085	175.981	1.085	19.86
										1.086	3.209	1.086	1.95	1.086	13.273	1.086	10.861		1.086	21.939	1.086	15.68	1.086	474.205	1.086	475.356						1.086	175.951	1.086	19.849
										1.086	3.199	1.086	1.941	1.086	13.23	1.086	10.824		1.086	21.913	1.086	15.666	1.086	474.242	1.086	475.355						1.086	175.92	1.086	19.838
										1.087	3.189	1.087	1.933	1.087	13.188	1.087	10.788		1.087	21.887	1.087	15.653	1.087	474.28	1.087	475.355						1.087	175.889	1.087	19.828
										1.088	3.179	1.088	1.924	1.088	13.146	1.088	10.751		1.088	21.861	1.088	15.64	1.088	474.318	1.088	475.355						1.088	175.858	1.088	19.817
										1.089	3.17	1.089	1.916	1.089	13.104	1.089	10.714		1.089	21.836	1.089	15.627	1.089	474.357	1.089	475.356						1.089	175.827	1.089	19.807
										1.09	3.16	1.09	1.907	1.09	13.062	1.09	10.678		1.09	21.81	1.09	15.613	1.09	474.397	1.09	475.358						1.09	175.795	1.09	19.797
										1.09	3.15	1.09	1.899	1.09	13.021	1.09	10.641		1.09	21.785	1.09	15.6	1.09	474.437	1.09	475.36						1.09	175.763	1.09	19.786
										1.091	3.141	1.091	1.89	1.091	12.979	1.091	10.605		1.091	21.759	1.091	15.587	1.091	474.478	1.091	475.364						1.091	175.731	1.091	19.776
										1.092	3.131	1.092	1.882	1.092	12.938	1.092	10.569		1.092	21.733	1.092	15.574	1.092	474.52	1.092	475.367						1.092	175.698	1.092	19.766
										1.093	3.122	1.093	1.873	1.093	12.898	1.093	10.533		1.093	21.708	1.093	15.561	1.093	474.562	1.093	475.372						1.093	175.666	1.093	19.756
										1.094	3.112	1.094	1.865	1.094	12.857	1.094	10.497		1.094	21.683	1.094	15.548	1.094	474.606	1.094	475.377						1.094	175.632	1.094	19.746
										1.094	3.102	1.094	1.856	1.094	12.817	1.094	10.461		1.094	21.657	1.094	15.535	1.094	474.649	1.094	475.383						1.094	175.599	1.094	19.736
										1.095	3.093	1.095	1.848	1.095	12.777	1.095	10.425		1.095	21.632	1.095	15.522	1.095	474.694	1.095	475.39						1.095	175.565	1.095	19.726
										1.096	3.083	1.096	1.839	1.096	12.737	1.096	10.39		1.096	21.607	1.096	15.509	1.096	474.739	1.096	475.398						1.096	175.531	1.096	19.716
										1.097	3.074	1.097	1.831	1.097	12.697	1.097	10.354		1.097	21.582	1.097	15.496	1.097	474.785	1.097	475.406						1.097	175.496	1.097	19.706
										1.098	3.065	1.098	1.823	1.098	12.657	1.098	10.319		1.098	21.557	1.098	15.483	1.098	474.832	1.098	475.415						1.098	175.462	1.098	19.696
										1.098	3.055	1.098	1.814	1.098	12.618	1.098	10.283		1.098	21.532	1.098	15.47	1.098	474.879	1.098	475.425						1.098	175.426	1.098	19.687
										1.099	3.046	1.099	1.806	1.099	12.579	1.099	10.248		1.099	21.507	1.099	15.458	1.099	474.927	1.099	475.435						1.099	175.391	1.099	19.677
										1.1	3.036	1.1	1.798	1.1	12.54	1.1	10.213		1.1	21.482	1.1	15.445	1.1	474.976	1.1	475.446						1.1	175.355	1.1	19.668
										1.101	3.027	1.101	1.79	1.101	12.501	1.101	10.178		1.101	21.457	1.101	15.432	1.101	475.026	1.101	475.458						1.101	175.319	1.101	19.658
										1.102	3.018	1.102	1.781	1.102	12.462	1.102	10.143		1.102	21.432	1.102	15.42	1.102	475.076	1.102	475.471						1.102	175.282	1.102	19.649
										1.102	3.008	1.102	1.773	1.102	12.424	1.102	10.108		1.102	21.408	1.102	15.407	1.102	475.127	1.102	475.485						1.102	175.246	1.102	19.639
										1.103	2.999	1.103	1.765	1.103	12.386	1.103	10.074		1.103	21.383	1.103	15.395	1.103	475.179	1.103	475.499						1.103	175.208	1.103	19.63
										1.104	2.99	1.104	1.757	1.104	12.348	1.104	10.039		1.104	21.359	1.104	15.382	1.104	475.231	1.104	475.514						1.104	175.171	1.104	19.62
										1.105	2.981	1.105	1.748	1.105	12.31	1.105	10.005		1.105	21.335	1.105	15.37	1.105	475.285	1.105	475.53						1.105	175.133	1.105	19.611
										1.106	2.972	1.106	1.74	1.106	12.272	1.106	9.97		1.106	21.31	1.106	15.358	1.106	475.339	1.106	475.547						1.106	175.095	1.106	19.602
										1.106	2.963	1.106	1.732	1.106	12.234	1.106	9.936		1.106	21.286	1.106	15.346	1.106	475.393	1.106	475.564						1.106	175.056	1.106	19.593
										1.107	2.953	1.107	1.724	1.107	12.197	1.107	9.901		1.107	21.262	1.107	15.334	1.107	475.449	1.107	475.583						1.107	175.017	1.107	19.583
										1.108	2.944	1.108	1.716	1.108	12.16	1.108	9.867		1.108	21.239	1.108	15.322	1.108	475.505	1.108	475.602						1.108	174.978	1.108	19.574
										1.109	2.935	1.109	1.708	1.109	12.122	1.109	9.833		1.109	21.215	1.109	15.31	1.109	475.562	1.109	475.622						1.109	174.938	1.109	19.565
										1.11	2.926	1.11	1.7	1.11	12.085	1.11	9.799		1.11	21.191	1.11	15.298	1.11	475.62	1.11	475.643						1.11	174.898	1.11	19.556
										1.11	2.917	1.11	1.691	1.11	12.048	1.11	9.765		1.11	21.168	1.11	15.286	1.11	475.679	1.11	475.664						1.11	174.858	1.11	19.547
										1.111	2.909	1.111	1.683	1.111	12.012	1.111	9.731		1.111	21.145	1.111	15.275	1.111	475.738	1.111	475.686						1.111	174.817	1.111	19.538
										1.112	2.9	1.112	1.675	1.112	11.975	1.112	9.698		1.112	21.122	1.112	15.263	1.112	475.798	1.112	475.71						1.112	174.776	1.112	19.529
										1.113	2.891	1.113	1.667	1.113	11.938	1.113	9.664		1.113	21.099	1.113	15.252	1.113	475.859	1.113	475.734						1.113	174.735	1.113	19.52
										1.114	2.882	1.114	1.659	1.114	11.902	1.114	9.63		1.114	21.076	1.114	15.24	1.114	475.921	1.114	475.759						1.114	174.694	1.114	19.511
										1.114	2.873	1.114	1.651	1.114	11.865	1.114	9.597		1.114	21.053	1.114	15.229	1.114	475.983	1.114	475.784						1.114	174.652	1.114	19.502
										1.115	2.864	1.115	1.643	1.115	11.829	1.115	9.563		1.115	21.03	1.115	15.218	1.115	476.046	1.115	475.811						1.115	174.609	1.115	19.493
										1.116	2.856	1.116	1.636	1.116	11.792	1.116	9.53		1.116	21.008	1.116	15.207	1.116	476.111	1.116	475.838						1.116	174.567	1.116	19.484
										1.117	2.847	1.117	1.628	1.117	11.756	1.117	9.497		1.117	20.986	1.117	15.196	1.117	476.175	1.117	475.866						1.117	174.524	1.117	19.475
										1.118	2.838	1.118	1.62	1.118	11.72	1.118	9.464		1.118	20.964	1.118	15.185	1.118	476.241	1.118	475.895						1.118	174.481	1.118	19.466
										1.118	2.83	1.118	1.612	1.118	11.684	1.118	9.43		1.118	20.942	1.118	15.174	1.118	476.308	1.118	475.925						1.118	174.437	1.118	19.457
										1.119	2.821	1.119	1.604	1.119	11.648	1.119	9.397		1.119	20.92	1.119	15.164	1.119	476.375	1.119	475.956						1.119	174.393	1.119	19.448
										1.12	2.813	1.12	1.597	1.12	11.612	1.12	9.364		1.12	20.898	1.12	15.153	1.12	476.443	1.12	475.987						1.12	174.349	1.12	19.439
										1.121	2.804	1.121	1.589	1.121	11.576	1.121	9.332		1.121	20.877	1.121	15.143	1.121	476.512	1.121	476.02						1.121	174.305	1.121	19.431
										1.122	2.796	1.122	1.581	1.122	11.54	1.122	9.299		1.122	20.856	1.122	15.132	1.122	476.582	1.122	476.053						1.122	174.26	1.122	19.422
										1.122	2.787	1.122	1.574	1.122	11.504	1.122	9.266		1.122	20.834	1.122	15.122	1.122	476.653	1.122	476.087						1.122	174.215	1.122	19.413
										1.123	2.779	1.123	1.566	1.123	11.468	1.123	9.234		1.123	20.814	1.123	15.112	1.123	476.724	1.123	476.123						1.123	174.17	1.123	19.404
										1.124	2.771	1.124	1.559	1.124	11.432	1.124	9.201		1.124	20.793	1.124	15.102	1.124	476.797	1.124	476.158						1.124	174.125	1.124	19.395
										1.125	2.762	1.125	1.551	1.125	11.397	1.125	9.169		1.125	20.772	1.125	15.092	1.125	476.87	1.125	476.195						1.125	174.079	1.125	19.386
										1.126	2.754	1.126	1.544	1.126	11.361	1.126	9.136		1.126	20.752	1.126	15.082	1.126	476.944	1.126	476.233						1.126	174.033	1.126	19.378
										1.126	2.746	1.126	1.537	1.126	11.325	1.126	9.104		1.126	20.731	1.126	15.073	1.126	477.019	1.126	476.272						1.126	173.987	1.126	19.369
										1.127	2.738	1.127	1.529	1.127	11.29	1.127	9.072		1.127	20.711	1.127	15.063	1.127	477.095	1.127	476.311						1.127	173.94	1.127	19.36
										1.128	2.73	1.128	1.522	1.128	11.254	1.128	9.04		1.128	20.691	1.128	15.054	1.128	477.172	1.128	476.352						1.128	173.894	1.128	19.352
										1.129	2.722	1.129	1.515	1.129	11.218	1.129	9.008		1.129	20.672	1.129	15.044	1.129	477.249	1.129	476.393						1.129	173.847	1.129	19.343
										1.13	2.713	1.13	1.508	1.13	11.183	1.13	8.976		1.13	20.652	1.13	15.035	1.13	477.328	1.13	476.435						1.13	173.8	1.13	19.334
										1.13	2.705	1.13	1.5	1.13	11.147	1.13	8.944		1.13	20.632	1.13	15.026	1.13	477.407	1.13	476.479						1.13	173.752	1.13	19.325
										1.131	2.697	1.131	1.493	1.131	11.112	1.131	8.912		1.131	20.613	1.131	15.017	1.131	477.487	1.131	476.523						1.131	173.705	1.131	19.317
										1.132	2.689	1.132	1.486	1.132	11.076	1.132	8.881		1.132	20.594	1.132	15.008	1.132	477.569	1.132	476.568						1.132	173.657	1.132	19.308
										1.133	2.681	1.133	1.479	1.133	11.041	1.133	8.849		1.133	20.575	1.133	14.999	1.133	477.651	1.133	476.614						1.133	173.609	1.133	19.3
										1.134	2.674	1.134	1.472	1.134	11.006	1.134	8.818		1.134	20.556	1.134	14.991	1.134	477.734	1.134	476.661						1.134	173.561	1.134	19.291
										1.134	2.666	1.134	1.465	1.134	10.97	1.134	8.786		1.134	20.537	1.134	14.982	1.134	477.817	1.134	476.708						1.134	173.513	1.134	19.283
										1.135	2.658	1.135	1.458	1.135	10.935	1.135	8.755		1.135	20.519	1.135	14.974	1.135	477.902	1.135	476.757						1.135	173.464	1.135	19.274
										1.136	2.65	1.136	1.451	1.136	10.9	1.136	8.724		1.136	20.501	1.136	14.966	1.136	477.988	1.136	476.807						1.136	173.416	1.136	19.266
										1.137	2.642	1.137	1.445	1.137	10.864	1.137	8.692		1.137	20.482	1.137	14.958	1.137	478.074	1.137	476.858						1.137	173.367	1.137	19.257
										1.138	2.635	1.138	1.438	1.138	10.829	1.138	8.661		1.138	20.464	1.138	14.95	1.138	478.162	1.138	476.909						1.138	173.318	1.138	19.249
										1.138	2.627	1.138	1.431	1.138	10.794	1.138	8.63		1.138	20.446	1.138	14.942	1.138	478.25	1.138	476.962						1.138	173.269	1.138	19.24
										1.139	2.619	1.139	1.424	1.139	10.759	1.139	8.599		1.139	20.429	1.139	14.934	1.139	478.34	1.139	477.015						1.139	173.22	1.139	19.232
										1.14	2.612	1.14	1.417	1.14	10.723	1.14	8.568		1.14	20.411	1.14	14.927	1.14	478.43	1.14	477.07						1.14	173.171	1.14	19.223
										1.141	2.604	1.141	1.411	1.141	10.688	1.141	8.538		1.141	20.394	1.141	14.919	1.141	478.521	1.141	477.125						1.141	173.121	1.141	19.215
										1.142	2.597	1.142	1.404	1.142	10.653	1.142	8.507		1.142	20.377	1.142	14.912	1.142	478.613	1.142	477.182						1.142	173.072	1.142	19.207
										1.142	2.589	1.142	1.398	1.142	10.618	1.142	8.476		1.142	20.36	1.142	14.905	1.142	478.706	1.142	477.239						1.142	173.023	1.142	19.199
										1.143	2.582	1.143	1.391	1.143	10.583	1.143	8.446		1.143	20.343	1.143	14.898	1.143	478.8	1.143	477.298						1.143	172.973	1.143	19.19
										1.144	2.574	1.144	1.384	1.144	10.548	1.144	8.415		1.144	20.326	1.144	14.891	1.144	478.895	1.144	477.357						1.144	172.923	1.144	19.182
										1.145	2.567	1.145	1.378	1.145	10.513	1.145	8.385		1.145	20.31	1.145	14.884	1.145	478.991	1.145	477.418						1.145	172.874	1.145	19.174
										1.146	2.56	1.146	1.371	1.146	10.478	1.146	8.354		1.146	20.293	1.146	14.878	1.146	479.088	1.146	477.479						1.146	172.824	1.146	19.166
										1.146	2.552	1.146	1.365	1.146	10.444	1.146	8.324		1.146	20.277	1.146	14.871	1.146	479.185	1.146	477.541						1.146	172.775	1.146	19.158
										1.147	2.545	1.147	1.359	1.147	10.409	1.147	8.294		1.147	20.261	1.147	14.865	1.147	479.284	1.147	477.605						1.147	172.725	1.147	19.15
										1.148	2.538	1.148	1.352	1.148	10.374	1.148	8.264		1.148	20.245	1.148	14.859	1.148	479.384	1.148	477.669						1.148	172.675	1.148	19.142
										1.149	2.531	1.149	1.346	1.149	10.339	1.149	8.234		1.149	20.229	1.149	14.853	1.149	479.484	1.149	477.735						1.149	172.626	1.149	19.134
										1.15	2.524	1.15	1.34	1.15	10.305	1.15	8.204		1.15	20.214	1.15	14.847	1.15	479.586	1.15	477.801						1.15	172.576	1.15	19.126
										1.15	2.517	1.15	1.333	1.15	10.27	1.15	8.174		1.15	20.198	1.15	14.841	1.15	479.688	1.15	477.868						1.15	172.527	1.15	19.118
										1.151	2.51	1.151	1.327	1.151	10.236	1.151	8.145		1.151	20.183	1.151	14.835	1.151	479.791	1.151	477.937						1.151	172.477	1.151	19.11
										1.152	2.503	1.152	1.321	1.152	10.201	1.152	8.115		1.152	20.168	1.152	14.83	1.152	479.896	1.152	478.006						1.152	172.428	1.152	19.102
[truncated: 2,309 more rows]
[truncated: 18 more columns]

## Sheet: C-BDDME 5 uM
	Calibrations									5uM DA and 5HT Fouling
																	5-HT
	BDDP2	[5HT] uM	Run1	Run2	Run3	Avg Current				Run	P2	P3	P5	P6	8	Mean	Run	P2	P3	P5	P6	8	Mean	SEM
		1	0.277	0.212	0.147	0.212			DA:	1	0.278	0.409	0.527	0.158	1.28		1		1.14	0.495	0.32	1.27	0.80625	0.23448
		2	0.404	0.422	0.338	0.388				2	0.29	0.412	0.367	0.133	1.17		2		1.25	0.363	0.272	1.27	0.78875	0.27274
		5	0.798	0.723	0.65	0.723667				3	0.278	0.357	0.29	0.106	0.851		3		1.35	0.433	0.231	1.19	0.801	0.275839
		10	1.31	1.33	1.26	1.3				4	0.25	0.394	0.397	0.112	0.862		4		1.13	0.409	0.216	1.21	0.74125	0.251186
		20	2.5	2.27	2.25	2.34				5	0.19	0.348	0.285	0.206	0.875		5		1.12	0.326	0.166	1.1	0.678	0.251578
		50	6.2	5.92	5.86	5.99333				6	0.276	0.454	0.32	0.176	1.21		6		1.36	0.449	0.286	1.34	0.85875	0.285597
		100	13.2	12.4	11.8	12.4667				7	0.278	0.408	0.291	0.214	0.814		7		1.14	0.505	0.293	1.11	0.762	0.214087
										8	0.265	0.399	0.384	0.247	0.604		8		1.07	0.423	0.225	1.16	0.7195	0.232618
	BDDP3	[5HT] uM	Run1	Run2	Run3	Avg Current				9	0.239	0.413	0.308	0.209	0.722		9		1.12	0.405	0.314	1.13	0.74225	0.22177
		1	0.355	0.337	0.459	0.383667				10	0.217	0.364	0.31	0.196	0.672		10		1.15	0.301	0.265	1.06	0.694	0.238114
		2	0.754	0.625	0.705	0.694667				11	0.278	0.408	0.454	0.334	1.11		11		1.2	0.43	0.264	1.15	0.761	0.241629
		5	1.54	1.55	1.44	1.51				12	0.304	0.337	0.378	0.218	0.764		12		1.09	0.383	0.313	1.09	0.719	0.214673
		10	2.64	2.44	2.36	2.48				13	0.256	0.406	0.371	0.175	0.731		13		1.16	0.446	0.204	1.01	0.705	0.22696
		20	4.1	3.9	3.74	3.91333				14	0.279	0.431	0.298	0.193	0.723		14		1.11	0.376	0.246	1.01	0.6855	0.218794
		50	7.88	7.15	6.5	7.17667				15	0.266	0.327	0.322	0.165	0.637		15		0.931	0.286	0.263	1.07	0.6375	0.211542
		100	10.2	7.3	4.22	7.24				16	0.268	0.425	0.496	0.305	1		16		1.1	0.373	0.247	1.12	0.71	0.232404
										17	0.225	0.405	0.385	0.178	0.828		17		1.03	0.409	0.236	0.978	0.66325	0.200158
	BDDP5	[5HT] uM	Run1	Run2	Run3	Avg Current				18	0.218	0.368	0.392	0.177	0.698		18		1.12	0.328	0.302	0.974	0.681	0.213467
		1	0.202	0.171	0.208	0.193667				19	0.241	0.342	0.374	0.206	0.672		19		1.06	0.34	0.185	1.06	0.66125	0.232382
		2	0.284	0.37	0.273	0.309				20	0.26	0.444	0.315	0.199	0.706		20		1.04	0.344	0.229	1.02	0.65825	0.215948
		5	0.555	0.532	0.315	0.467333				21	0.272	0.416	0.419	0.26	1.01		21		1.05	0.356	0.232	1.14	0.6945	0.233334
		10	1	0.953	0.979	0.977333				22	0.246	0.333	0.419	0.235	0.959		22		1.19	0.334	0.261	1.05	0.70875	0.239613
		20	2.17	1.82	1.6	1.86333				23	0.208	0.283	0.412	0.09	0.842		23		0.907	0.383	0.214	1.12	0.656	0.213735
		50	5.84	4.9	4.58	5.10667				24	0.234	0.401	0.433	0.227	0.784		24		1.03	0.34	0.192	0.972	0.6335	0.214643
		100	9.23	6.9	5.64	7.25667				25	0.264	0.364	0.314	0.26	0.68		25		1.07	0.317	0.2	0.982	0.64225	0.223564
																													Percents
	BDDP6	[5HT] uM	Run1	Run2	Run3	Avg Current				Run	P2	P3	P5	P6	8	SEM		Run	P2	P3	P5	P6	8	SEM		Run	DA Avg	5HT Avg	DA	5HT
		1				#DIV/0!			DA Norm:	1	1.13008	1.22823	1.25776	0.67234	1.33472	11.7726	5HT Norm:	1		0.957983	1.48204	1.22605	1.20952	10.7027		1	1	1	100	100
		2	0.191	0.091	0.177	0.153				2	1.17886	1.23724	0.875895	0.565957	1.22002	13.0242		2		1.05042	1.08683	1.04215	1.20952	3.86691		2	0.900546	0.919956	90.0546	91.9956
		5	0.353	0.304	0.313	0.323333				3	1.13008	1.07207	0.692124	0.451064	0.887383	12.5135		3		1.13445	1.29641	0.885057	1.13333	8.48861		3	0.751775	0.92946	75.1775	92.946
		10	0.534	0.632	0.545	0.570333				4	1.01626	1.18318	0.947494	0.476596	0.898853	11.729		4		0.94958	1.22455	0.827586	1.15238	9.12758		4	0.799645	0.861312	79.9645	86.1312
		20	1.14	1.08	0.939	1.053				5	0.772358	1.04505	0.680191	0.876596	0.912409	6.21451		5		0.941176	0.976048	0.636015	1.04762	9.08102		5	0.812499	0.756483	81.2499	75.6483
		50	3.46	3.38	2.95	3.26333				6	1.12195	1.36336	0.763723	0.748936	1.26173	12.6645		6		1.14286	1.34431	1.09579	1.27619	5.765		6	0.953855	1.01223	95.3855	101.223
		100	6.77	5.36	4.56	5.56333				7	1.13008	1.22523	0.694511	0.910638	0.848801	9.60576		7		0.957983	1.51198	1.12261	1.05714	12.133		7	0.908021	0.952461	90.8021	95.2461
										8	1.07724	1.1982	0.916468	1.05106	0.629823	9.71153		8		0.89916	1.26647	0.862069	1.10476	9.43342		8	0.938521	0.852413	93.8521	85.2413
										9	0.971545	1.24024	0.735084	0.889362	0.752868	9.17205		9		0.941176	1.21257	1.20307	1.07619	6.37802		9	0.868156	0.917913	86.8156	91.7913
	BDD08	[5HT] uM	Run1	Run2	Run3	Avg Current				10	0.882114	1.09309	0.739857	0.834043	0.70073	6.88452		10		0.966387	0.901198	1.01533	1.00952	2.63387		10	0.804859	0.819906	80.4859	81.9906
		1	0.328	0.373	0.424	0.375				11	1.13008	1.22523	1.08353	1.42128	1.15746	5.90768		11		1.0084	1.28743	1.01149	1.09524	6.54296		11	1.16803	0.912958	116.803	91.2958
		2	0.86	0.904	0.755	0.839667				12	1.23577	1.01201	0.902148	0.92766	0.796663	7.37308		12		0.915966	1.14671	1.19923	1.0381	6.27359		12	0.922275	0.891568	92.2275	89.1568
		5	1.77	1.61	0.997	1.459				13	1.04065	1.21922	0.885442	0.744681	0.762252	8.95428		13		0.97479	1.33533	0.781609	0.961905	11.6013		13	0.85924	0.837832	85.924	83.7832
		10	2.36	1.99	2.15	2.16667				14	1.13415	1.29429	0.711217	0.821277	0.75391	11.4943		14		0.932773	1.12575	0.942529	0.961905	4.54086		14	0.881843	0.824326	88.1843	82.4326
		20	4.2	3.78	3.74	3.90667				15	1.0813	0.981982	0.768496	0.702128	0.664234	8.167		15		0.782353	0.856287	1.00766	1.01905	5.80571		15	0.781862	0.76471	78.1862	76.471
		50	9.01	8.04	7.82	8.29				16	1.08943	1.27628	1.18377	1.29787	1.04275	5.00985		16		0.92437	1.11677	0.94636	1.06667	4.64961		16	1.13119	0.843053	113.119	84.3053
		100	15.2	13.2	12.2	13.5333				17	0.914634	1.21622	0.918854	0.757447	0.863399	7.62908		17		0.865546	1.22455	0.904215	0.931429	8.2158		17	0.860716	0.809338	86.0716	80.9338
										18	0.886179	1.10511	0.935561	0.753191	0.727842	6.81974		18		0.941176	0.982036	1.15709	0.927619	5.29803		18	0.818665	0.83894	81.8665	83.894
										19	0.979675	1.02703	0.892601	0.876596	0.70073	5.59847		19		0.890756	1.01796	0.708812	1.00952	7.20915		19	0.848313	0.757366	84.8313	75.7366
										20	1.05691	1.33333	0.75179	0.846809	0.736184	11.2673		20		0.87395	1.02994	0.877395	0.971429	3.80195		20	0.885921	0.781501	88.5921	78.1501
										21	1.10569	1.24925	1	1.10638	1.05318	4.15322		21		0.882353	1.06587	0.888889	1.08571	5.50629		21	1.04505	0.815721	104.505	81.5721
										22	1	1	1	1	1	0		22		1	1	1	1	0		22	0.94614	0.840251	94.614	84.0251
										23	0.845528	0.84985	0.983294	0.382979	0.877998	10.4263		23		0.762185	1.14671	0.819923	1.06667	9.33157		23	0.68987	0.779998	68.987	77.9998
										24	0.95122	1.2042	1.03341	0.965957	0.817518	6.30478		24		0.865546	1.01796	0.735632	0.925714	5.91752		24	0.938601	0.738933	93.8601	73.8933
										25	1.07317	1.09309	0.749403	1.10638	0.709072	8.89709		25		0.89916	0.949102	0.766284	0.935238	4.17364		25	0.922452	0.744307	92.2452	74.4307
	5HT													DA
	BDD8 CV Run 1		BDD8 CV Run 25		BG Inj 1		BG Inj 25		I v t inj 1		I v t inj 25			BDD8 CV Run 1		BDD8 CV Run 25
	V	I	V2	I3	V3	I2	V4	I4	t	i5	t2	i6		V	I	V2	I3
	-0.4	0	-0.4	0	-0.4	0	-0.4	0	0	0	0	-0.012		-0.4	0	-0.4	0
	-0.399	0	-0.399	0	-0.399	0	-0.399	0	0.1	-0.017	0.1	-0.002		-0.399	0	-0.399	0
	-0.398	0	-0.398	0	-0.398	-0.001	-0.398	-0.001	0.2	-0.005	0.2	-0.012		-0.398	0	-0.398	0
	-0.398	0	-0.398	0	-0.398	-0.002	-0.398	-0.002	0.3	0.014	0.3	0.008		-0.398	0	-0.398	0
	-0.397	0	-0.397	0	-0.397	-0.003	-0.397	-0.003	0.4	-0.006	0.4	0.012		-0.397	0	-0.397	0
	-0.396	0	-0.396	0	-0.396	-0.003	-0.396	-0.004	0.5	0.002	0.5	-0.018		-0.396	0	-0.396	0
	-0.395	0	-0.395	0	-0.395	-0.002	-0.395	-0.004	0.6	-0.008	0.6	-0.003		-0.395	0	-0.395	0
	-0.394	0	-0.394	0	-0.394	0.005	-0.394	0.002	0.7	0.002	0.7	0.003		-0.394	0	-0.394	0
	-0.394	0	-0.394	0	-0.394	0.02	-0.394	0.016	0.8	0.015	0.8	-0.012		-0.394	0	-0.394	0
	-0.393	0	-0.393	0	-0.393	0.048	-0.393	0.042	0.9	0.003	0.9	0.037		-0.393	0	-0.393	0
	-0.392	0	-0.392	0	-0.392	0.092	-0.392	0.084	1	-0.002	1	-0.008		-0.392	0	-0.392	0
	-0.391	0	-0.391	0	-0.391	0.157	-0.391	0.147	1.1	-0.026	1.1	0.004		-0.391	0	-0.391	0
	-0.39	0	-0.39	0	-0.39	0.246	-0.39	0.234	1.2	0.004	1.2	0.003		-0.39	0	-0.39	0
	-0.39	0	-0.39	0	-0.39	0.363	-0.39	0.347	1.3	-0.004	1.3	-0.039		-0.39	0	-0.39	0
	-0.389	0	-0.389	0	-0.389	0.509	-0.389	0.491	1.4	0.003	1.4	-0.023		-0.389	0	-0.389	0
	-0.388	0	-0.388	0	-0.388	0.688	-0.388	0.665	1.5	-0.024	1.5	-0.024		-0.388	0	-0.388	0
	-0.387	0	-0.387	0	-0.387	0.898	-0.387	0.872	1.6	-0.035	1.6	-0.005		-0.387	0	-0.387	0
	-0.386	0	-0.386	0	-0.386	1.141	-0.386	1.11	1.7	-0.02	1.7	-0.038		-0.386	-0.001	-0.386	0
	-0.386	0	-0.386	0	-0.386	1.415	-0.386	1.378	1.8	-0.007	1.8	-0.002		-0.386	-0.001	-0.386	0
	-0.385	0	-0.385	0	-0.385	1.718	-0.385	1.676	1.9	-0.037	1.9	-0.018		-0.385	-0.001	-0.385	0
	-0.384	0	-0.384	0	-0.384	2.049	-0.384	2.001	2	-0.07	2	-0.011		-0.384	-0.001	-0.384	0
	-0.383	0	-0.383	0	-0.383	2.404	-0.383	2.35	2.1	-0.07	2.1	-0.021		-0.383	-0.001	-0.383	0
	-0.382	0	-0.382	0	-0.382	2.779	-0.382	2.719	2.2	-0.062	2.2	-0.004		-0.382	-0.001	-0.382	0.001
	-0.382	0	-0.382	0	-0.382	3.173	-0.382	3.106	2.3	-0.079	2.3	0.001		-0.382	-0.002	-0.382	0.001
	-0.381	0	-0.381	0	-0.381	3.58	-0.381	3.507	2.4	-0.074	2.4	0		-0.381	-0.002	-0.381	0.001
	-0.38	0	-0.38	0	-0.38	3.998	-0.38	3.918	2.5	-0.099	2.5	-0.01		-0.38	-0.002	-0.38	0.001
	-0.379	0	-0.379	0	-0.379	4.422	-0.379	4.336	2.6	-0.081	2.6	-0.037		-0.379	-0.002	-0.379	0.001
	-0.378	0	-0.378	0	-0.378	4.851	-0.378	4.758	2.7	-0.056	2.7	-0.02		-0.378	-0.003	-0.378	0.001
	-0.378	0	-0.378	0	-0.378	5.28	-0.378	5.181	2.8	-0.041	2.8	-0.031		-0.378	-0.003	-0.378	0.001
	-0.377	0	-0.377	0	-0.377	5.706	-0.377	5.602	2.9	-0.009	2.9	-0.02		-0.377	-0.003	-0.377	0.001
	-0.376	0	-0.376	0	-0.376	6.128	-0.376	6.018	3	0.006	3	-0.036		-0.376	-0.004	-0.376	0.001
	-0.375	0	-0.375	0	-0.375	6.543	-0.375	6.427	3.1	-0.012	3.1	-0.042		-0.375	-0.004	-0.375	0.001
	-0.374	0	-0.374	0	-0.374	6.949	-0.374	6.829	3.2	0.023	3.2	-0.034		-0.374	-0.004	-0.374	0.002
	-0.374	0	-0.374	0	-0.374	7.345	-0.374	7.22	3.3	0.001	3.3	-0.05		-0.374	-0.005	-0.374	0.002
	-0.373	0	-0.373	0	-0.373	7.729	-0.373	7.6	3.4	-0.042	3.4	-0.035		-0.373	-0.005	-0.373	0.002
	-0.372	0	-0.372	0	-0.372	8.101	-0.372	7.968	3.5	-0.083	3.5	-0.019		-0.372	-0.006	-0.372	0.002
	-0.371	0	-0.371	0	-0.371	8.461	-0.371	8.323	3.6	-0.045	3.6	-0.044		-0.371	-0.006	-0.371	0.002
	-0.37	0	-0.37	0	-0.37	8.806	-0.37	8.664	3.7	-0.049	3.7	-0.046		-0.37	-0.007	-0.37	0.002
	-0.37	0	-0.37	0	-0.37	9.138	-0.37	8.993	3.8	-0.065	3.8	-0.037		-0.37	-0.007	-0.37	0.002
	-0.369	0	-0.369	0	-0.369	9.457	-0.369	9.307	3.9	-0.051	3.9	-0.032		-0.369	-0.008	-0.369	0.003
	-0.368	0	-0.368	0	-0.368	9.762	-0.368	9.609	4	-0.066	4	-0.019		-0.368	-0.008	-0.368	0.003
	-0.367	0	-0.367	-0.001	-0.367	10.054	-0.367	9.898	4.1	-0.077	4.1	-0.027		-0.367	-0.009	-0.367	0.003
	-0.366	0	-0.366	-0.001	-0.366	10.333	-0.366	10.174	4.2	-0.025	4.2	-0.027		-0.366	-0.009	-0.366	0.003
	-0.366	0	-0.366	-0.001	-0.366	10.599	-0.366	10.438	4.3	-0.051	4.3	-0.031		-0.366	-0.01	-0.366	0.003
	-0.365	0	-0.365	-0.001	-0.365	10.854	-0.365	10.691	4.4	-0.06	4.4	-0.048		-0.365	-0.011	-0.365	0.003
	-0.364	0	-0.364	-0.001	-0.364	11.098	-0.364	10.932	4.5	-0.077	4.5	-0.009		-0.364	-0.012	-0.364	0.003
	-0.363	0	-0.363	-0.001	-0.363	11.332	-0.363	11.164	4.6	-0.049	4.6	-0.042		-0.363	-0.012	-0.363	0.004
	-0.362	0	-0.362	-0.001	-0.362	11.556	-0.362	11.387	4.7	-0.05	4.7	-0.029		-0.362	-0.013	-0.362	0.004
	-0.362	-0.001	-0.362	-0.001	-0.362	11.771	-0.362	11.6	4.8	-0.058	4.8	-0.037		-0.362	-0.014	-0.362	0.004
	-0.361	-0.001	-0.361	-0.001	-0.361	11.978	-0.361	11.805	4.9	-0.067	4.9	-0.046		-0.361	-0.014	-0.361	0.004
	-0.36	-0.001	-0.36	-0.001	-0.36	12.176	-0.36	12.003	5	-0.062	5	-0.054		-0.36	-0.015	-0.36	0.004
	-0.359	-0.001	-0.359	-0.001	-0.359	12.368	-0.359	12.193	5.1	-0.049	5.1	-0.064		-0.359	-0.016	-0.359	0.004
	-0.358	-0.001	-0.358	-0.001	-0.358	12.552	-0.358	12.377	5.2	-0.005	5.2	-0.072		-0.358	-0.017	-0.358	0.005
	-0.358	-0.001	-0.358	-0.001	-0.358	12.731	-0.358	12.554	5.3	-0.056	5.3	-0.071		-0.358	-0.018	-0.358	0.005
	-0.357	-0.001	-0.357	-0.001	-0.357	12.903	-0.357	12.726	5.4	-0.066	5.4	-0.068		-0.357	-0.019	-0.357	0.005
	-0.356	-0.001	-0.356	-0.001	-0.356	13.07	-0.356	12.891	5.5	-0.048	5.5	-0.065		-0.356	-0.019	-0.356	0.005
	-0.355	-0.002	-0.355	-0.001	-0.355	13.231	-0.355	13.051	5.6	-0.052	5.6	-0.174		-0.355	-0.02	-0.355	0.005
	-0.354	-0.002	-0.354	-0.001	-0.354	13.387	-0.354	13.206	5.7	-0.055	5.7	-0.055		-0.354	-0.021	-0.354	0.005
	-0.354	-0.002	-0.354	-0.001	-0.354	13.539	-0.354	13.355	5.8	-0.041	5.8	-0.073		-0.354	-0.022	-0.354	0.006
	-0.353	-0.002	-0.353	-0.001	-0.353	13.685	-0.353	13.5	5.9	-0.061	5.9	-0.054		-0.353	-0.023	-0.353	0.006
	-0.352	-0.002	-0.352	-0.001	-0.352	13.827	-0.352	13.641	6	-0.064	6	-0.056		-0.352	-0.024	-0.352	0.006
	-0.351	-0.002	-0.351	-0.001	-0.351	13.964	-0.351	13.777	6.1	-0.057	6.1	-0.063		-0.351	-0.025	-0.351	0.006
	-0.35	-0.003	-0.35	-0.002	-0.35	14.098	-0.35	13.91	6.2	-0.079	6.2	-0.081		-0.35	-0.026	-0.35	0.006
	-0.35	-0.003	-0.35	-0.002	-0.35	14.228	-0.35	14.039	6.3	-0.075	6.3	-0.077		-0.35	-0.027	-0.35	0.006
	-0.349	-0.003	-0.349	-0.002	-0.349	14.355	-0.349	14.165	6.4	-0.059	6.4	-0.049		-0.349	-0.028	-0.349	0.007
	-0.348	-0.003	-0.348	-0.002	-0.348	14.478	-0.348	14.289	6.5	-0.08	6.5	-0.086		-0.348	-0.029	-0.348	0.007
	-0.347	-0.003	-0.347	-0.002	-0.347	14.598	-0.347	14.409	6.6	-0.076	6.6	-0.052		-0.347	-0.03	-0.347	0.007
	-0.346	-0.004	-0.346	-0.002	-0.346	14.716	-0.346	14.526	6.7	-0.07	6.7	-0.075		-0.346	-0.031	-0.346	0.007
	-0.346	-0.004	-0.346	-0.002	-0.346	14.83	-0.346	14.641	6.8	-0.074	6.8	-0.07		-0.346	-0.032	-0.346	0.007
	-0.345	-0.004	-0.345	-0.002	-0.345	14.943	-0.345	14.753	6.9	-0.079	6.9	-0.051		-0.345	-0.033	-0.345	0.007
	-0.344	-0.004	-0.344	-0.002	-0.344	15.052	-0.344	14.862	7	-0.096	7	-0.051		-0.344	-0.034	-0.344	0.007
	-0.343	-0.005	-0.343	-0.002	-0.343	15.159	-0.343	14.969	7.1	-0.09	7.1	-0.06		-0.343	-0.035	-0.343	0.008
	-0.342	-0.005	-0.342	-0.002	-0.342	15.263	-0.342	15.073	7.2	-0.064	7.2	-0.071		-0.342	-0.036	-0.342	0.008
	-0.342	-0.005	-0.342	-0.002	-0.342	15.365	-0.342	15.175	7.3	-0.033	7.3	-0.054		-0.342	-0.037	-0.342	0.008
	-0.341	-0.006	-0.341	-0.002	-0.341	15.464	-0.341	15.273	7.4	-0.018	7.4	0.028		-0.341	-0.038	-0.341	0.008
	-0.34	-0.006	-0.34	-0.002	-0.34	15.56	-0.34	15.37	7.5	0.124	7.5	0.104		-0.34	-0.039	-0.34	0.008
	-0.339	-0.006	-0.339	-0.002	-0.339	15.655	-0.339	15.463	7.6	0.257	7.6	0.199		-0.339	-0.04	-0.339	0.008
	-0.338	-0.007	-0.338	-0.002	-0.338	15.747	-0.338	15.555	7.7	0.358	7.7	0.291		-0.338	-0.041	-0.338	0.008
	-0.338	-0.007	-0.338	-0.002	-0.338	15.836	-0.338	15.644	7.8	0.462	7.8	0.362		-0.338	-0.042	-0.338	0.008
	-0.337	-0.007	-0.337	-0.002	-0.337	15.924	-0.337	15.731	7.9	0.535	7.9	0.437		-0.337	-0.043	-0.337	0.008
	-0.336	-0.007	-0.336	-0.002	-0.336	16.009	-0.336	15.817	8	0.601	8	0.51		-0.336	-0.044	-0.336	0.009
	-0.335	-0.008	-0.335	-0.002	-0.335	16.093	-0.335	15.9	8.1	0.652	8.1	0.518		-0.335	-0.045	-0.335	0.009
	-0.334	-0.008	-0.334	-0.002	-0.334	16.175	-0.334	15.982	8.2	0.719	8.2	0.584		-0.334	-0.046	-0.334	0.009
	-0.334	-0.008	-0.334	-0.002	-0.334	16.255	-0.334	16.062	8.3	0.727	8.3	0.608		-0.334	-0.047	-0.334	0.009
	-0.333	-0.009	-0.333	-0.002	-0.333	16.334	-0.333	16.141	8.4	0.746	8.4	0.651		-0.333	-0.048	-0.333	0.009
	-0.332	-0.009	-0.332	-0.002	-0.332	16.411	-0.332	16.218	8.5	0.819	8.5	0.678		-0.332	-0.049	-0.332	0.009
	-0.331	-0.009	-0.331	-0.002	-0.331	16.487	-0.331	16.294	8.6	0.829	8.6	0.665		-0.331	-0.05	-0.331	0.009
	-0.33	-0.01	-0.33	-0.002	-0.33	16.562	-0.33	16.369	8.7	0.853	8.7	0.71		-0.33	-0.051	-0.33	0.009
	-0.33	-0.01	-0.33	-0.002	-0.33	16.636	-0.33	16.442	8.8	0.874	8.8	0.724		-0.33	-0.052	-0.33	0.009
	-0.329	-0.01	-0.329	-0.002	-0.329	16.709	-0.329	16.513	8.9	0.874	8.9	0.753		-0.329	-0.052	-0.329	0.009
	-0.328	-0.011	-0.328	-0.002	-0.328	16.781	-0.328	16.583	9	0.938	9	0.743		-0.328	-0.053	-0.328	0.01
	-0.327	-0.011	-0.327	-0.002	-0.327	16.851	-0.327	16.652	9.1	0.949	9.1	0.761		-0.327	-0.054	-0.327	0.01
	-0.326	-0.011	-0.326	-0.002	-0.326	16.921	-0.326	16.72	9.2	0.963	9.2	0.794		-0.326	-0.055	-0.326	0.01
	-0.326	-0.012	-0.326	-0.002	-0.326	16.989	-0.326	16.787	9.3	0.957	9.3	0.801		-0.326	-0.056	-0.326	0.01
	-0.325	-0.012	-0.325	-0.002	-0.325	17.056	-0.325	16.852	9.4	0.964	9.4	0.793		-0.325	-0.057	-0.325	0.01
	-0.324	-0.012	-0.324	-0.002	-0.324	17.122	-0.324	16.916	9.5	0.978	9.5	0.816		-0.324	-0.058	-0.324	0.01
	-0.323	-0.013	-0.323	-0.002	-0.323	17.187	-0.323	16.979	9.6	1.005	9.6	0.848		-0.323	-0.059	-0.323	0.01
	-0.322	-0.013	-0.322	-0.002	-0.322	17.251	-0.322	17.041	9.7	1.046	9.7	0.835		-0.322	-0.06	-0.322	0.01
	-0.322	-0.013	-0.322	-0.002	-0.322	17.314	-0.322	17.102	9.8	1.028	9.8	0.841		-0.322	-0.06	-0.322	0.01
	-0.321	-0.014	-0.321	-0.002	-0.321	17.376	-0.321	17.162	9.9	1.055	9.9	0.858		-0.321	-0.061	-0.321	0.01
	-0.32	-0.014	-0.32	-0.002	-0.32	17.437	-0.32	17.221	10	1.08	10	0.855		-0.32	-0.062	-0.32	0.01
	-0.319	-0.014	-0.319	-0.002	-0.319	17.496	-0.319	17.28	10.1	1.057	10.1	0.868		-0.319	-0.063	-0.319	0.01
	-0.318	-0.015	-0.318	-0.002	-0.318	17.555	-0.318	17.337	10.2	1.072	10.2	0.839		-0.318	-0.063	-0.318	0.011
	-0.318	-0.015	-0.318	-0.002	-0.318	17.612	-0.318	17.394	10.3	1.055	10.3	0.873		-0.318	-0.064	-0.318	0.011
	-0.317	-0.015	-0.317	-0.002	-0.317	17.669	-0.317	17.45	10.4	1.072	10.4	0.862		-0.317	-0.065	-0.317	0.011
	-0.316	-0.015	-0.316	-0.001	-0.316	17.724	-0.316	17.505	10.5	1.105	10.5	0.882		-0.316	-0.066	-0.316	0.011
	-0.315	-0.016	-0.315	-0.001	-0.315	17.778	-0.315	17.559	10.6	1.092	10.6	0.901		-0.315	-0.066	-0.315	0.011
	-0.314	-0.016	-0.314	-0.001	-0.314	17.832	-0.314	17.613	10.7	1.13	10.7	0.895		-0.314	-0.067	-0.314	0.011
	-0.314	-0.016	-0.314	-0.001	-0.314	17.884	-0.314	17.665	10.8	1.099	10.8	0.896		-0.314	-0.068	-0.314	0.011
	-0.313	-0.017	-0.313	-0.001	-0.313	17.935	-0.313	17.717	10.9	1.138	10.9	0.897		-0.313	-0.068	-0.313	0.011
	-0.312	-0.017	-0.312	-0.001	-0.312	17.985	-0.312	17.767	11	1.127	11	0.894		-0.312	-0.069	-0.312	0.011
	-0.311	-0.017	-0.311	-0.001	-0.311	18.035	-0.311	17.816	11.1	1.16	11.1	0.888		-0.311	-0.069	-0.311	0.011
	-0.31	-0.017	-0.31	-0.001	-0.31	18.083	-0.31	17.865	11.2	1.145	11.2	0.917		-0.31	-0.07	-0.31	0.011
	-0.31	-0.018	-0.31	-0.001	-0.31	18.131	-0.31	17.912	11.3	1.168	11.3	0.945		-0.31	-0.071	-0.31	0.011
	-0.309	-0.018	-0.309	-0.001	-0.309	18.179	-0.309	17.959	11.4	1.165	11.4	0.904		-0.309	-0.071	-0.309	0.011
	-0.308	-0.018	-0.308	-0.001	-0.308	18.226	-0.308	18.005	11.5	1.142	11.5	0.894		-0.308	-0.072	-0.308	0.011
	-0.307	-0.018	-0.307	0	-0.307	18.272	-0.307	18.051	11.6	1.16	11.6	0.939		-0.307	-0.072	-0.307	0.012
	-0.306	-0.019	-0.306	0	-0.306	18.319	-0.306	18.097	11.7	1.147	11.7	0.933		-0.306	-0.073	-0.306	0.012
	-0.306	-0.019	-0.306	0	-0.306	18.365	-0.306	18.142	11.8	1.151	11.8	0.943		-0.306	-0.073	-0.306	0.012
	-0.305	-0.019	-0.305	0	-0.305	18.41	-0.305	18.187	11.9	1.184	11.9	0.917		-0.305	-0.074	-0.305	0.012
	-0.304	-0.019	-0.304	0	-0.304	18.455	-0.304	18.232	12	1.168	12	0.949		-0.304	-0.074	-0.304	0.012
	-0.303	-0.02	-0.303	0	-0.303	18.5	-0.303	18.277	12.1	1.163	12.1	0.949		-0.303	-0.075	-0.303	0.012
	-0.302	-0.02	-0.302	0	-0.302	18.545	-0.302	18.321	12.2	1.199	12.2	0.974		-0.302	-0.075	-0.302	0.012
	-0.302	-0.02	-0.302	0.001	-0.302	18.589	-0.302	18.366	12.3	1.201	12.3	0.952		-0.302	-0.076	-0.302	0.012
	-0.301	-0.02	-0.301	0.001	-0.301	18.633	-0.301	18.41	12.4	1.186	12.4	0.94		-0.301	-0.076	-0.301	0.012
	-0.3	-0.02	-0.3	0.001	-0.3	18.677	-0.3	18.454	12.5	1.207	12.5	0.947		-0.3	-0.076	-0.3	0.012
	-0.299	-0.021	-0.299	0.001	-0.299	18.721	-0.299	18.497	12.6	1.231	12.6	0.953		-0.299	-0.077	-0.299	0.012
	-0.298	-0.021	-0.298	0.001	-0.298	18.764	-0.298	18.539	12.7	1.221	12.7	0.945		-0.298	-0.077	-0.298	0.012
	-0.298	-0.021	-0.298	0.001	-0.298	18.807	-0.298	18.581	12.8	1.208	12.8	0.947		-0.298	-0.077	-0.298	0.012
	-0.297	-0.021	-0.297	0.002	-0.297	18.85	-0.297	18.623	12.9	1.213	12.9	0.939		-0.297	-0.078	-0.297	0.012
	-0.296	-0.022	-0.296	0.002	-0.296	18.893	-0.296	18.664	13	1.192	13	0.927		-0.296	-0.078	-0.296	0.012
	-0.295	-0.022	-0.295	0.002	-0.295	18.935	-0.295	18.704	13.1	1.225	13.1	0.939		-0.295	-0.078	-0.295	0.012
	-0.294	-0.022	-0.294	0.002	-0.294	18.977	-0.294	18.743	13.2	1.229	13.2	0.944		-0.294	-0.078	-0.294	0.012
	-0.294	-0.022	-0.294	0.002	-0.294	19.018	-0.294	18.782	13.3	1.204	13.3	0.964		-0.294	-0.079	-0.294	0.012
	-0.293	-0.022	-0.293	0.002	-0.293	19.058	-0.293	18.821	13.4	1.222	13.4	0.975		-0.293	-0.079	-0.293	0.012
	-0.292	-0.023	-0.292	0.003	-0.292	19.098	-0.292	18.858	13.5	1.21	13.5	0.969		-0.292	-0.079	-0.292	0.012
	-0.291	-0.023	-0.291	0.003	-0.291	19.137	-0.291	18.896	13.6	1.24	13.6	0.98		-0.291	-0.079	-0.291	0.012
	-0.29	-0.023	-0.29	0.003	-0.29	19.175	-0.29	18.933	13.7	1.231	13.7	0.99		-0.29	-0.08	-0.29	0.012
	-0.29	-0.023	-0.29	0.003	-0.29	19.213	-0.29	18.97	13.8	1.228	13.8	0.985		-0.29	-0.08	-0.29	0.012
	-0.289	-0.023	-0.289	0.003	-0.289	19.25	-0.289	19.006	13.9	1.239	13.9	0.977		-0.289	-0.08	-0.289	0.012
	-0.288	-0.023	-0.288	0.004	-0.288	19.286	-0.288	19.043	14	1.255	14	0.945		-0.288	-0.08	-0.288	0.012
	-0.287	-0.024	-0.287	0.004	-0.287	19.322	-0.287	19.079	14.1	1.269	14.1	0.98		-0.287	-0.08	-0.287	0.012
	-0.286	-0.024	-0.286	0.004	-0.286	19.357	-0.286	19.114	14.2	1.253	14.2	0.989		-0.286	-0.08	-0.286	0.012
	-0.286	-0.024	-0.286	0.004	-0.286	19.392	-0.286	19.15	14.3	1.278	14.3	0.966		-0.286	-0.08	-0.286	0.012
	-0.285	-0.024	-0.285	0.004	-0.285	19.426	-0.285	19.185	14.4	1.284	14.4	0.953		-0.285	-0.08	-0.285	0.012
	-0.284	-0.024	-0.284	0.005	-0.284	19.46	-0.284	19.219	14.5	1.254	14.5	0.967		-0.284	-0.08	-0.284	0.012
	-0.283	-0.024	-0.283	0.005	-0.283	19.494	-0.283	19.254	14.6	1.265	14.6	0.972		-0.283	-0.08	-0.283	0.012
	-0.282	-0.025	-0.282	0.005	-0.282	19.527	-0.282	19.288	14.7	1.272	14.7	0.989		-0.282	-0.08	-0.282	0.012
	-0.282	-0.025	-0.282	0.005	-0.282	19.56	-0.282	19.321	14.8	1.274	14.8	0.995		-0.282	-0.081	-0.282	0.012
	-0.281	-0.025	-0.281	0.005	-0.281	19.593	-0.281	19.355	14.9	1.31	14.9	0.961		-0.281	-0.081	-0.281	0.012
	-0.28	-0.025	-0.28	0.005	-0.28	19.626	-0.28	19.388	15	1.286	15	0.992		-0.28	-0.081	-0.28	0.012
	-0.279	-0.025	-0.279	0.005	-0.279	19.659	-0.279	19.422	15.1	1.301	15.1	0.985		-0.279	-0.081	-0.279	0.012
	-0.278	-0.025	-0.278	0.006	-0.278	19.692	-0.278	19.455	15.2	1.265	15.2	0.903		-0.278	-0.081	-0.278	0.012
	-0.278	-0.026	-0.278	0.006	-0.278	19.724	-0.278	19.487	15.3	1.337	15.3	0.99		-0.278	-0.081	-0.278	0.012
	-0.277	-0.026	-0.277	0.006	-0.277	19.756	-0.277	19.52	15.4	1.291	15.4	0.95		-0.277	-0.08	-0.277	0.011
	-0.276	-0.026	-0.276	0.006	-0.276	19.788	-0.276	19.552	15.5	1.28	15.5	0.987		-0.276	-0.08	-0.276	0.011
	-0.275	-0.026	-0.275	0.006	-0.275	19.819	-0.275	19.583	15.6	1.324	15.6	0.999		-0.275	-0.08	-0.275	0.011
	-0.274	-0.026	-0.274	0.006	-0.274	19.851	-0.274	19.615	15.7	1.336	15.7	0.994		-0.274	-0.08	-0.274	0.011
	-0.274	-0.026	-0.274	0.006	-0.274	19.882	-0.274	19.646	15.8	1.314	15.8	0.961		-0.274	-0.08	-0.274	0.011
	-0.273	-0.026	-0.273	0.006	-0.273	19.913	-0.273	19.677	15.9	1.331	15.9	0.968		-0.273	-0.08	-0.273	0.011
	-0.272	-0.027	-0.272	0.006	-0.272	19.943	-0.272	19.707	16	1.323	16	1.09		-0.272	-0.08	-0.272	0.011
	-0.271	-0.027	-0.271	0.006	-0.271	19.973	-0.271	19.738	16.1	1.359	16.1	1.049		-0.271	-0.08	-0.271	0.011
	-0.27	-0.027	-0.27	0.007	-0.27	20.004	-0.27	19.768	16.2	1.34	16.2	0.993		-0.27	-0.08	-0.27	0.011
	-0.27	-0.027	-0.27	0.007	-0.27	20.034	-0.27	19.798	16.3	1.361	16.3	0.967		-0.27	-0.08	-0.27	0.011
	-0.269	-0.027	-0.269	0.007	-0.269	20.063	-0.269	19.827	16.4	1.346	16.4	1.023		-0.269	-0.08	-0.269	0.01
	-0.268	-0.027	-0.268	0.007	-0.268	20.093	-0.268	19.857	16.5	1.383	16.5	1.009		-0.268	-0.08	-0.268	0.01
	-0.267	-0.028	-0.267	0.007	-0.267	20.123	-0.267	19.887	16.6	1.355	16.6	1.016		-0.267	-0.079	-0.267	0.01
	-0.266	-0.028	-0.266	0.007	-0.266	20.153	-0.266	19.916	16.7	1.334	16.7	1.074		-0.266	-0.079	-0.266	0.01
	-0.266	-0.028	-0.266	0.007	-0.266	20.183	-0.266	19.946	16.8	1.374	16.8	1.01		-0.266	-0.079	-0.266	0.01
	-0.265	-0.028	-0.265	0.007	-0.265	20.213	-0.265	19.975	16.9	1.348	16.9	1.031		-0.265	-0.079	-0.265	0.01
	-0.264	-0.028	-0.264	0.007	-0.264	20.243	-0.264	20.003	17	1.343	17	1.001		-0.264	-0.079	-0.264	0.009
	-0.263	-0.029	-0.263	0.006	-0.263	20.273	-0.263	20.032	17.1	1.277	17.1	0.957		-0.263	-0.079	-0.263	0.009
	-0.262	-0.029	-0.262	0.006	-0.262	20.302	-0.262	20.06	17.2	1.22	17.2	0.894		-0.262	-0.078	-0.262	0.009
	-0.262	-0.029	-0.262	0.006	-0.262	20.332	-0.262	20.088	17.3	1.147	17.3	0.816		-0.262	-0.078	-0.262	0.009
	-0.261	-0.029	-0.261	0.006	-0.261	20.362	-0.261	20.116	17.4	1.055	17.4	0.767		-0.261	-0.078	-0.261	0.009
	-0.26	-0.029	-0.26	0.006	-0.26	20.392	-0.26	20.144	17.5	0.957	17.5	0.686		-0.26	-0.078	-0.26	0.008
	-0.259	-0.03	-0.259	0.006	-0.259	20.422	-0.259	20.171	17.6	0.885	17.6	0.596		-0.259	-0.078	-0.259	0.008
	-0.258	-0.03	-0.258	0.006	-0.258	20.451	-0.258	20.197	17.7	0.855	17.7	0.569		-0.258	-0.077	-0.258	0.008
	-0.258	-0.03	-0.258	0.006	-0.258	20.481	-0.258	20.224	17.8	0.768	17.8	0.554		-0.258	-0.077	-0.258	0.008
	-0.257	-0.03	-0.257	0.006	-0.257	20.511	-0.257	20.25	17.9	0.711	17.9	0.543		-0.257	-0.077	-0.257	0.008
	-0.256	-0.031	-0.256	0.006	-0.256	20.541	-0.256	20.276	18	0.666	18	0.483		-0.256	-0.077	-0.256	0.007
	-0.255	-0.031	-0.255	0.005	-0.255	20.571	-0.255	20.302	18.1	0.664	18.1	0.45		-0.255	-0.076	-0.255	0.007
	-0.254	-0.031	-0.254	0.005	-0.254	20.6	-0.254	20.328	18.2	0.633	18.2	0.412		-0.254	-0.076	-0.254	0.007
	-0.254	-0.031	-0.254	0.005	-0.254	20.629	-0.254	20.354	18.3	0.593	18.3	0.392		-0.254	-0.076	-0.254	0.007
	-0.253	-0.032	-0.253	0.005	-0.253	20.658	-0.253	20.38	18.4	0.589	18.4	0.39		-0.253	-0.076	-0.253	0.006
	-0.252	-0.032	-0.252	0.005	-0.252	20.686	-0.252	20.407	18.5	0.57	18.5	0.395		-0.252	-0.075	-0.252	0.006
	-0.251	-0.032	-0.251	0.004	-0.251	20.715	-0.251	20.433	18.6	0.535	18.6	0.37		-0.251	-0.075	-0.251	0.006
	-0.25	-0.032	-0.25	0.004	-0.25	20.743	-0.25	20.46	18.7	0.532	18.7	0.35		-0.25	-0.075	-0.25	0.006
	-0.25	-0.033	-0.25	0.004	-0.25	20.77	-0.25	20.487	18.8	0.513	18.8	0.378		-0.25	-0.075	-0.25	0.005
	-0.249	-0.033	-0.249	0.004	-0.249	20.797	-0.249	20.514	18.9	0.549	18.9	0.348		-0.249	-0.074	-0.249	0.005
	-0.248	-0.033	-0.248	0.003	-0.248	20.824	-0.248	20.541	19	0.511	19	0.325		-0.248	-0.074	-0.248	0.005
	-0.247	-0.034	-0.247	0.003	-0.247	20.851	-0.247	20.569	19.1	0.512	19.1	0.201		-0.247	-0.074	-0.247	0.005
	-0.246	-0.034	-0.246	0.003	-0.246	20.877	-0.246	20.596	19.2	0.503	19.2	0.304		-0.246	-0.074	-0.246	0.004
	-0.246	-0.034	-0.246	0.002	-0.246	20.904	-0.246	20.623	19.3	0.483	19.3	0.339		-0.246	-0.073	-0.246	0.004
	-0.245	-0.034	-0.245	0.002	-0.245	20.93	-0.245	20.651	19.4	0.434	19.4	0.388		-0.245	-0.073	-0.245	0.004
	-0.244	-0.035	-0.244	0.002	-0.244	20.956	-0.244	20.678	19.5	0.463	19.5	0.451		-0.244	-0.073	-0.244	0.004
	-0.243	-0.035	-0.243	0.001	-0.243	20.983	-0.243	20.705	19.6	0.479	19.6	0.452		-0.243	-0.073	-0.243	0.003
	-0.242	-0.035	-0.242	0.001	-0.242	21.008	-0.242	20.733	19.7	0.437	19.7	0.357		-0.242	-0.072	-0.242	0.003
	-0.242	-0.036	-0.242	0	-0.242	21.034	-0.242	20.76	19.8	0.468	19.8	0.298		-0.242	-0.072	-0.242	0.003
	-0.241	-0.036	-0.241	0	-0.241	21.059	-0.241	20.787	19.9	0.43	19.9	0.228		-0.241	-0.072	-0.241	0.002
	-0.24	-0.036	-0.24	0	-0.24	21.084	-0.24	20.814	20	0.43	20	0.193		-0.24	-0.071	-0.24	0.002
	-0.239	-0.037	-0.239	-0.001	-0.239	21.109	-0.239	20.841	20.1	0.414	20.1	0.246		-0.239	-0.071	-0.239	0.002
	-0.238	-0.037	-0.238	-0.001	-0.238	21.134	-0.238	20.868	20.2	0.413	20.2	0.243		-0.238	-0.071	-0.238	0.002
	-0.238	-0.037	-0.238	-0.002	-0.238	21.158	-0.238	20.894	20.3	0.394	20.3	0.251		-0.238	-0.071	-0.238	0.001
	-0.237	-0.038	-0.237	-0.002	-0.237	21.182	-0.237	20.92	20.4	0.387	20.4	0.259		-0.237	-0.07	-0.237	0.001
	-0.236	-0.038	-0.236	-0.002	-0.236	21.206	-0.236	20.946	20.5	0.41	20.5	0.236		-0.236	-0.07	-0.236	0.001
	-0.235	-0.038	-0.235	-0.003	-0.235	21.23	-0.235	20.972	20.6	0.405	20.6	0.248		-0.235	-0.07	-0.235	0
	-0.234	-0.039	-0.234	-0.003	-0.234	21.253	-0.234	20.996	20.7	0.4	20.7	0.262		-0.234	-0.069	-0.234	0
	-0.234	-0.039	-0.234	-0.004	-0.234	21.277	-0.234	21.021	20.8	0.411	20.8	0.24		-0.234	-0.069	-0.234	0
	-0.233	-0.039	-0.233	-0.004	-0.233	21.3	-0.233	21.045	20.9	0.372	20.9	0.198		-0.233	-0.069	-0.233	0
	-0.232	-0.04	-0.232	-0.005	-0.232	21.323	-0.232	21.069	21	0.387	21	0.173		-0.232	-0.069	-0.232	-0.001
	-0.231	-0.04	-0.231	-0.005	-0.231	21.346	-0.231	21.092	21.1	0.403	21.1	0.175		-0.231	-0.068	-0.231	-0.001
	-0.23	-0.04	-0.23	-0.006	-0.23	21.369	-0.23	21.116	21.2	0.38	21.2	0.147		-0.23	-0.068	-0.23	-0.001
	-0.23	-0.041	-0.23	-0.006	-0.23	21.393	-0.23	21.14	21.3	0.376	21.3	0.15		-0.23	-0.068	-0.23	-0.002
	-0.229	-0.041	-0.229	-0.006	-0.229	21.416	-0.229	21.164	21.4	0.355	21.4	0.147		-0.229	-0.067	-0.229	-0.002
	-0.228	-0.041	-0.228	-0.007	-0.228	21.44	-0.228	21.188	21.5	0.359	21.5	0.159		-0.228	-0.067	-0.228	-0.002
	-0.227	-0.042	-0.227	-0.007	-0.227	21.463	-0.227	21.213	21.6	0.351	21.6	0.131		-0.227	-0.067	-0.227	-0.002
	-0.226	-0.042	-0.226	-0.008	-0.226	21.487	-0.226	21.238	21.7	0.387	21.7	0.144		-0.226	-0.066	-0.226	-0.003
	-0.226	-0.042	-0.226	-0.008	-0.226	21.51	-0.226	21.263	21.8	0.36	21.8	0.158		-0.226	-0.066	-0.226	-0.003
	-0.225	-0.043	-0.225	-0.009	-0.225	21.534	-0.225	21.287	21.9	0.369	21.9	0.146		-0.225	-0.066	-0.225	-0.003
	-0.224	-0.043	-0.224	-0.009	-0.224	21.557	-0.224	21.312	22	0.345	22	0.14		-0.224	-0.065	-0.224	-0.004
	-0.223	-0.043	-0.223	-0.01	-0.223	21.581	-0.223	21.337	22.1	0.335	22.1	0.136		-0.223	-0.065	-0.223	-0.004
	-0.222	-0.044	-0.222	-0.01	-0.222	21.605	-0.222	21.362	22.2	0.329	22.2	0.143		-0.222	-0.065	-0.222	-0.004
	-0.222	-0.044	-0.222	-0.011	-0.222	21.628	-0.222	21.386	22.3	0.322	22.3	0.131		-0.222	-0.065	-0.222	-0.004
	-0.221	-0.044	-0.221	-0.011	-0.221	21.652	-0.221	21.41	22.4	0.3	22.4	0.121		-0.221	-0.064	-0.221	-0.005
	-0.22	-0.044	-0.22	-0.012	-0.22	21.676	-0.22	21.434	22.5	0.312	22.5	0.139		-0.22	-0.064	-0.22	-0.005
	-0.219	-0.045	-0.219	-0.012	-0.219	21.7	-0.219	21.458	22.6	0.312	22.6	0.142		-0.219	-0.064	-0.219	-0.005
	-0.218	-0.045	-0.218	-0.013	-0.218	21.725	-0.218	21.481	22.7	0.297	22.7	0.133		-0.218	-0.063	-0.218	-0.005
	-0.218	-0.045	-0.218	-0.014	-0.218	21.749	-0.218	21.505	22.8	0.307	22.8	0.149		-0.218	-0.063	-0.218	-0.006
	-0.217	-0.046	-0.217	-0.014	-0.217	21.774	-0.217	21.528	22.9	0.311	22.9	0.108		-0.217	-0.063	-0.217	-0.006
	-0.216	-0.046	-0.216	-0.015	-0.216	21.798	-0.216	21.551	23	0.286	23	0.111		-0.216	-0.062	-0.216	-0.006
	-0.215	-0.046	-0.215	-0.015	-0.215	21.822	-0.215	21.574	23.1	0.288	23.1	0.114		-0.215	-0.062	-0.215	-0.007
	-0.214	-0.047	-0.214	-0.016	-0.214	21.846	-0.214	21.596	23.2	0.276	23.2	0.132		-0.214	-0.062	-0.214	-0.007
	-0.214	-0.047	-0.214	-0.016	-0.214	21.87	-0.214	21.619	23.3	0.288	23.3	0.109		-0.214	-0.061	-0.214	-0.007
	-0.213	-0.047	-0.213	-0.017	-0.213	21.893	-0.213	21.641	23.4	0.286	23.4	0.106		-0.213	-0.061	-0.213	-0.007
	-0.212	-0.047	-0.212	-0.017	-0.212	21.917	-0.212	21.663	23.5	0.277	23.5	0.1		-0.212	-0.061	-0.212	-0.008
	-0.211	-0.048	-0.211	-0.018	-0.211	21.939	-0.211	21.685	23.6	0.287	23.6	0.113		-0.211	-0.06	-0.211	-0.008
	-0.21	-0.048	-0.21	-0.018	-0.21	21.962	-0.21	21.707	23.7	0.283	23.7	0.096		-0.21	-0.06	-0.21	-0.008
	-0.21	-0.048	-0.21	-0.019	-0.21	21.984	-0.21	21.729	23.8	0.274	23.8	0.128		-0.21	-0.06	-0.21	-0.008
	-0.209	-0.049	-0.209	-0.019	-0.209	22.006	-0.209	21.75	23.9	0.261	23.9	0.107		-0.209	-0.059	-0.209	-0.009
	-0.208	-0.049	-0.208	-0.02	-0.208	22.027	-0.208	21.772	24	0.277	24	0.073		-0.208	-0.059	-0.208	-0.009
	-0.207	-0.049	-0.207	-0.02	-0.207	22.049	-0.207	21.794	24.1	0.26	24.1	0.102		-0.207	-0.059	-0.207	-0.009
	-0.206	-0.05	-0.206	-0.021	-0.206	22.07	-0.206	21.816	24.2	0.274	24.2	0.139		-0.206	-0.058	-0.206	-0.009
	-0.206	-0.05	-0.206	-0.021	-0.206	22.091	-0.206	21.838	24.3	0.267	24.3	0.109		-0.206	-0.058	-0.206	-0.009
	-0.205	-0.05	-0.205	-0.021	-0.205	22.112	-0.205	21.861	24.4	0.246	24.4	0.164		-0.205	-0.058	-0.205	-0.01
	-0.204	-0.05	-0.204	-0.022	-0.204	22.132	-0.204	21.884	24.5	0.251	24.5	0.108		-0.204	-0.057	-0.204	-0.01
	-0.203	-0.051	-0.203	-0.022	-0.203	22.153	-0.203	21.907	24.6	0.286	24.6	0.114		-0.203	-0.057	-0.203	-0.01
	-0.202	-0.051	-0.202	-0.023	-0.202	22.174	-0.202	21.93	24.7	0.274	24.7	0.116		-0.202	-0.057	-0.202	-0.01
	-0.202	-0.051	-0.202	-0.023	-0.202	22.195	-0.202	21.953	24.8	0.262	24.8	0.099		-0.202	-0.056	-0.202	-0.01
	-0.201	-0.051	-0.201	-0.024	-0.201	22.215	-0.201	21.975	24.9	0.294	24.9	0.115		-0.201	-0.056	-0.201	-0.011
	-0.2	-0.052	-0.2	-0.024	-0.2	22.236	-0.2	21.998	25	0.256	25	0.091		-0.2	-0.056	-0.2	-0.011
	-0.199	-0.052	-0.199	-0.025	-0.199	22.257	-0.199	22.02	25.1	0.253	25.1	0.091		-0.199	-0.055	-0.199	-0.011
	-0.198	-0.052	-0.198	-0.025	-0.198	22.277	-0.198	22.042	25.2	0.28	25.2	0.078		-0.198	-0.055	-0.198	-0.011
	-0.198	-0.052	-0.198	-0.026	-0.198	22.298	-0.198	22.063	25.3	0.243	25.3	0.076		-0.198	-0.055	-0.198	-0.011
	-0.197	-0.053	-0.197	-0.026	-0.197	22.319	-0.197	22.084	25.4	0.28	25.4	0.069		-0.197	-0.054	-0.197	-0.011
	-0.196	-0.053	-0.196	-0.026	-0.196	22.339	-0.196	22.105	25.5	0.261	25.5	0.068		-0.196	-0.054	-0.196	-0.012
	-0.195	-0.053	-0.195	-0.027	-0.195	22.36	-0.195	22.126	25.6	0.266	25.6	0.069		-0.195	-0.054	-0.195	-0.012
	-0.194	-0.053	-0.194	-0.027	-0.194	22.38	-0.194	22.147	25.7	0.237	25.7	0.073		-0.194	-0.054	-0.194	-0.012
	-0.194	-0.054	-0.194	-0.028	-0.194	22.401	-0.194	22.167	25.8	0.233	25.8	0.072		-0.194	-0.053	-0.194	-0.012
	-0.193	-0.054	-0.193	-0.028	-0.193	22.421	-0.193	22.187	25.9	0.24	25.9	0.06		-0.193	-0.053	-0.193	-0.012
	-0.192	-0.054	-0.192	-0.028	-0.192	22.44	-0.192	22.206	26	0.252	26	0.058		-0.192	-0.053	-0.192	-0.012
	-0.191	-0.054	-0.191	-0.029	-0.191	22.46	-0.191	22.226	26.1	0.242	26.1	0.055		-0.191	-0.053	-0.191	-0.012
	-0.19	-0.055	-0.19	-0.029	-0.19	22.48	-0.19	22.245	26.2	0.26	26.2	0.02		-0.19	-0.052	-0.19	-0.012
	-0.19	-0.055	-0.19	-0.029	-0.19	22.499	-0.19	22.265	26.3	0.248	26.3	0.075		-0.19	-0.052	-0.19	-0.013
	-0.189	-0.055	-0.189	-0.03	-0.189	22.519	-0.189	22.284	26.4	0.236	26.4	0.039		-0.189	-0.052	-0.189	-0.013
	-0.188	-0.055	-0.188	-0.03	-0.188	22.538	-0.188	22.304	26.5	0.251	26.5	0.033		-0.188	-0.051	-0.188	-0.013
	-0.187	-0.056	-0.187	-0.03	-0.187	22.558	-0.187	22.323	26.6	0.256	26.6	0.055		-0.187	-0.051	-0.187	-0.013
	-0.186	-0.056	-0.186	-0.031	-0.186	22.577	-0.186	22.343	26.7	0.246	26.7	0.048		-0.186	-0.051	-0.186	-0.013
	-0.186	-0.056	-0.186	-0.031	-0.186	22.597	-0.186	22.363	26.8	0.25	26.8	0.04		-0.186	-0.051	-0.186	-0.013
	-0.185	-0.056	-0.185	-0.031	-0.185	22.617	-0.185	22.383	26.9	0.236	26.9	0.024		-0.185	-0.05	-0.185	-0.013
	-0.184	-0.057	-0.184	-0.032	-0.184	22.637	-0.184	22.404	27	0.236	27	0.04		-0.184	-0.05	-0.184	-0.013
	-0.183	-0.057	-0.183	-0.032	-0.183	22.657	-0.183	22.424	27.1	0.251	27.1	0.037		-0.183	-0.05	-0.183	-0.013
	-0.182	-0.057	-0.182	-0.032	-0.182	22.677	-0.182	22.444	27.2	0.269	27.2	0.027		-0.182	-0.05	-0.182	-0.013
	-0.182	-0.057	-0.182	-0.032	-0.182	22.698	-0.182	22.465	27.3	0.248	27.3	-0.01		-0.182	-0.05	-0.182	-0.013
	-0.181	-0.057	-0.181	-0.033	-0.181	22.718	-0.181	22.486	27.4	0.257	27.4	-0.071		-0.181	-0.049	-0.181	-0.013
	-0.18	-0.058	-0.18	-0.033	-0.18	22.739	-0.18	22.507	27.5	0.263	27.5	-0.073		-0.18	-0.049	-0.18	-0.013
	-0.179	-0.058	-0.179	-0.033	-0.179	22.76	-0.179	22.528	27.6	0.223	27.6	-0.063		-0.179	-0.049	-0.179	-0.013
	-0.178	-0.058	-0.178	-0.033	-0.178	22.781	-0.178	22.549	27.7	0.204	27.7	-0.049		-0.178	-0.049	-0.178	-0.013
	-0.178	-0.058	-0.178	-0.034	-0.178	22.802	-0.178	22.57	27.8	0.208	27.8	-0.009		-0.178	-0.048	-0.178	-0.013
	-0.177	-0.058	-0.177	-0.034	-0.177	22.823	-0.177	22.591	27.9	0.226	27.9	-0.014		-0.177	-0.048	-0.177	-0.013
	-0.176	-0.059	-0.176	-0.034	-0.176	22.845	-0.176	22.612	28	0.237	28	-0.002		-0.176	-0.048	-0.176	-0.013
	-0.175	-0.059	-0.175	-0.034	-0.175	22.866	-0.175	22.633	28.1	0.211	28.1	0.002		-0.175	-0.048	-0.175	-0.013
	-0.174	-0.059	-0.174	-0.034	-0.174	22.887	-0.174	22.654	28.2	0.225	28.2	-0.008		-0.174	-0.048	-0.174	-0.013
	-0.174	-0.059	-0.174	-0.035	-0.174	22.908	-0.174	22.674	28.3	0.189	28.3	-0.105		-0.174	-0.047	-0.174	-0.013
	-0.173	-0.059	-0.173	-0.035	-0.173	22.929	-0.173	22.694	28.4	0.181	28.4	-0.07		-0.173	-0.047	-0.173	-0.013
	-0.172	-0.06	-0.172	-0.035	-0.172	22.95	-0.172	22.715	28.5	0.223	28.5	-0.033		-0.172	-0.047	-0.172	-0.013
	-0.171	-0.06	-0.171	-0.035	-0.171	22.971	-0.171	22.735	28.6	-0.194	28.6	-0.052		-0.171	-0.047	-0.171	-0.013
	-0.17	-0.06	-0.17	-0.035	-0.17	22.992	-0.17	22.755	28.7	0.191	28.7	-0.01		-0.17	-0.047	-0.17	-0.013
	-0.17	-0.06	-0.17	-0.035	-0.17	23.012	-0.17	22.775	28.8	0.213	28.8	0.032		-0.17	-0.047	-0.17	-0.013
	-0.169	-0.06	-0.169	-0.035	-0.169	23.032	-0.169	22.796	28.9	0.225	28.9	0.057		-0.169	-0.046	-0.169	-0.013
	-0.168	-0.06	-0.168	-0.035	-0.168	23.053	-0.168	22.816	29	0.233	29	0.041		-0.168	-0.046	-0.168	-0.012
	-0.167	-0.06	-0.167	-0.036	-0.167	23.073	-0.167	22.836	29.1	0.231	29.1	0.004		-0.167	-0.046	-0.167	-0.012
	-0.166	-0.06	-0.166	-0.036	-0.166	23.093	-0.166	22.857	29.2	0.23	29.2	0.004		-0.166	-0.046	-0.166	-0.012
	-0.166	-0.061	-0.166	-0.036	-0.166	23.113	-0.166	22.877	29.3	0.233	29.3	0.031		-0.166	-0.046	-0.166	-0.012
	-0.165	-0.061	-0.165	-0.036	-0.165	23.132	-0.165	22.897	29.4	0.233	29.4	0.056		-0.165	-0.045	-0.165	-0.012
	-0.164	-0.061	-0.164	-0.036	-0.164	23.152	-0.164	22.918	29.5	0.196	29.5	0.024		-0.164	-0.045	-0.164	-0.012
	-0.163	-0.061	-0.163	-0.036	-0.163	23.172	-0.163	22.938	29.6	0.204	29.6	0.022		-0.163	-0.045	-0.163	-0.012
	-0.162	-0.061	-0.162	-0.036	-0.162	23.192	-0.162	22.958	29.7	0.227	29.7	-0.022		-0.162	-0.045	-0.162	-0.012
	-0.162	-0.061	-0.162	-0.036	-0.162	23.212	-0.162	22.978	29.8	0.19	29.8	-0.057		-0.162	-0.045	-0.162	-0.012
	-0.161	-0.061	-0.161	-0.036	-0.161	23.232	-0.161	22.998	29.9	0.192	29.9	-0.111		-0.161	-0.044	-0.161	-0.012
	-0.16	-0.061	-0.16	-0.036	-0.16	23.251	-0.16	23.018						-0.16	-0.044	-0.16	-0.011
	-0.159	-0.061	-0.159	-0.037	-0.159	23.271	-0.159	23.038						-0.159	-0.044	-0.159	-0.011
	-0.158	-0.061	-0.158	-0.037	-0.158	23.291	-0.158	23.058						-0.158	-0.044	-0.158	-0.011
	-0.158	-0.061	-0.158	-0.037	-0.158	23.31	-0.158	23.079						-0.158	-0.044	-0.158	-0.011
	-0.157	-0.061	-0.157	-0.037	-0.157	23.329	-0.157	23.099						-0.157	-0.043	-0.157	-0.011
	-0.156	-0.062	-0.156	-0.037	-0.156	23.348	-0.156	23.118						-0.156	-0.043	-0.156	-0.011
	-0.155	-0.062	-0.155	-0.037	-0.155	23.367	-0.155	23.138						-0.155	-0.043	-0.155	-0.011
	-0.154	-0.062	-0.154	-0.037	-0.154	23.386	-0.154	23.158						-0.154	-0.043	-0.154	-0.011
	-0.154	-0.062	-0.154	-0.037	-0.154	23.404	-0.154	23.177						-0.154	-0.043	-0.154	-0.01
	-0.153	-0.062	-0.153	-0.037	-0.153	23.423	-0.153	23.196						-0.153	-0.042	-0.153	-0.01
	-0.152	-0.062	-0.152	-0.037	-0.152	23.441	-0.152	23.215						-0.152	-0.042	-0.152	-0.01
	-0.151	-0.062	-0.151	-0.037	-0.151	23.459	-0.151	23.234						-0.151	-0.042	-0.151	-0.01
	-0.15	-0.062	-0.15	-0.038	-0.15	23.477	-0.15	23.252						-0.15	-0.042	-0.15	-0.01
	-0.15	-0.062	-0.15	-0.038	-0.15	23.495	-0.15	23.271						-0.15	-0.041	-0.15	-0.01
	-0.149	-0.062	-0.149	-0.038	-0.149	23.513	-0.149	23.29						-0.149	-0.041	-0.149	-0.01
	-0.148	-0.062	-0.148	-0.038	-0.148	23.531	-0.148	23.309						-0.148	-0.041	-0.148	-0.009
	-0.147	-0.062	-0.147	-0.038	-0.147	23.55	-0.147	23.328						-0.147	-0.041	-0.147	-0.009
	-0.146	-0.062	-0.146	-0.038	-0.146	23.568	-0.146	23.347						-0.146	-0.04	-0.146	-0.009
	-0.146	-0.062	-0.146	-0.038	-0.146	23.586	-0.146	23.366						-0.146	-0.04	-0.146	-0.009
	-0.145	-0.062	-0.145	-0.038	-0.145	23.605	-0.145	23.385						-0.145	-0.04	-0.145	-0.009
	-0.144	-0.062	-0.144	-0.038	-0.144	23.623	-0.144	23.404						-0.144	-0.04	-0.144	-0.009
	-0.143	-0.062	-0.143	-0.038	-0.143	23.642	-0.143	23.423						-0.143	-0.039	-0.143	-0.009
	-0.142	-0.062	-0.142	-0.039	-0.142	23.661	-0.142	23.442						-0.142	-0.039	-0.142	-0.009
	-0.142	-0.061	-0.142	-0.039	-0.142	23.679	-0.142	23.461						-0.142	-0.039	-0.142	-0.009
	-0.141	-0.061	-0.141	-0.039	-0.141	23.698	-0.141	23.48						-0.141	-0.039	-0.141	-0.008
	-0.14	-0.061	-0.14	-0.039	-0.14	23.717	-0.14	23.499						-0.14	-0.038	-0.14	-0.008
	-0.139	-0.061	-0.139	-0.039	-0.139	23.737	-0.139	23.519						-0.139	-0.038	-0.139	-0.008
	-0.138	-0.061	-0.138	-0.039	-0.138	23.756	-0.138	23.538						-0.138	-0.038	-0.138	-0.008
	-0.138	-0.061	-0.138	-0.039	-0.138	23.775	-0.138	23.557						-0.138	-0.037	-0.138	-0.008
	-0.137	-0.061	-0.137	-0.039	-0.137	23.794	-0.137	23.576						-0.137	-0.037	-0.137	-0.008
	-0.136	-0.061	-0.136	-0.04	-0.136	23.813	-0.136	23.595						-0.136	-0.037	-0.136	-0.008
	-0.135	-0.061	-0.135	-0.04	-0.135	23.832	-0.135	23.614						-0.135	-0.036	-0.135	-0.008
	-0.134	-0.061	-0.134	-0.04	-0.134	23.85	-0.134	23.633						-0.134	-0.036	-0.134	-0.008
	-0.134	-0.061	-0.134	-0.04	-0.134	23.869	-0.134	23.651						-0.134	-0.036	-0.134	-0.008
	-0.133	-0.061	-0.133	-0.04	-0.133	23.887	-0.133	23.669						-0.133	-0.035	-0.133	-0.008
	-0.132	-0.061	-0.132	-0.04	-0.132	23.905	-0.132	23.687						-0.132	-0.035	-0.132	-0.008
	-0.131	-0.061	-0.131	-0.04	-0.131	23.922	-0.131	23.705						-0.131	-0.035	-0.131	-0.008
	-0.13	-0.061	-0.13	-0.041	-0.13	23.94	-0.13	23.722						-0.13	-0.034	-0.13	-0.008
	-0.13	-0.061	-0.13	-0.041	-0.13	23.957	-0.13	23.739						-0.13	-0.034	-0.13	-0.007
	-0.129	-0.061	-0.129	-0.041	-0.129	23.975	-0.129	23.756						-0.129	-0.034	-0.129	-0.007
	-0.128	-0.061	-0.128	-0.041	-0.128	23.992	-0.128	23.773						-0.128	-0.033	-0.128	-0.007
	-0.127	-0.06	-0.127	-0.041	-0.127	24.01	-0.127	23.79						-0.127	-0.033	-0.127	-0.007
	-0.126	-0.06	-0.126	-0.041	-0.126	24.027	-0.126	23.806						-0.126	-0.032	-0.126	-0.007
	-0.126	-0.06	-0.126	-0.042	-0.126	24.045	-0.126	23.823						-0.126	-0.032	-0.126	-0.007
	-0.125	-0.06	-0.125	-0.042	-0.125	24.063	-0.125	23.84						-0.125	-0.032	-0.125	-0.007
	-0.124	-0.06	-0.124	-0.042	-0.124	24.081	-0.124	23.857						-0.124	-0.031	-0.124	-0.007
	-0.123	-0.06	-0.123	-0.042	-0.123	24.1	-0.123	23.874						-0.123	-0.031	-0.123	-0.007
	-0.122	-0.06	-0.122	-0.042	-0.122	24.118	-0.122	23.891						-0.122	-0.03	-0.122	-0.007
	-0.122	-0.06	-0.122	-0.043	-0.122	24.136	-0.122	23.909						-0.122	-0.03	-0.122	-0.007
	-0.121	-0.06	-0.121	-0.043	-0.121	24.154	-0.121	23.927						-0.121	-0.029	-0.121	-0.007
	-0.12	-0.06	-0.12	-0.043	-0.12	24.171	-0.12	23.945						-0.12	-0.029	-0.12	-0.007
	-0.119	-0.06	-0.119	-0.043	-0.119	24.189	-0.119	23.963						-0.119	-0.029	-0.119	-0.007
	-0.118	-0.06	-0.118	-0.043	-0.118	24.206	-0.118	23.981						-0.118	-0.028	-0.118	-0.007
	-0.118	-0.06	-0.118	-0.044	-0.118	24.224	-0.118	23.999						-0.118	-0.028	-0.118	-0.007
	-0.117	-0.06	-0.117	-0.044	-0.117	24.241	-0.117	24.017						-0.117	-0.027	-0.117	-0.007
	-0.116	-0.06	-0.116	-0.044	-0.116	24.258	-0.116	24.035						-0.116	-0.027	-0.116	-0.007
	-0.115	-0.06	-0.115	-0.044	-0.115	24.275	-0.115	24.052						-0.115	-0.026	-0.115	-0.007
	-0.114	-0.059	-0.114	-0.045	-0.114	24.292	-0.114	24.07						-0.114	-0.026	-0.114	-0.007
	-0.114	-0.059	-0.114	-0.045	-0.114	24.309	-0.114	24.087						-0.114	-0.025	-0.114	-0.007
	-0.113	-0.059	-0.113	-0.045	-0.113	24.325	-0.113	24.104						-0.113	-0.025	-0.113	-0.007
	-0.112	-0.059	-0.112	-0.045	-0.112	24.342	-0.112	24.121						-0.112	-0.024	-0.112	-0.007
	-0.111	-0.059	-0.111	-0.046	-0.111	24.359	-0.111	24.138						-0.111	-0.024	-0.111	-0.006
	-0.11	-0.059	-0.11	-0.046	-0.11	24.376	-0.11	24.155						-0.11	-0.023	-0.11	-0.006
	-0.11	-0.059	-0.11	-0.046	-0.11	24.393	-0.11	24.172						-0.11	-0.023	-0.11	-0.006
	-0.109	-0.059	-0.109	-0.046	-0.109	24.41	-0.109	24.19						-0.109	-0.022	-0.109	-0.006
	-0.108	-0.059	-0.108	-0.047	-0.108	24.426	-0.108	24.207						-0.108	-0.021	-0.108	-0.006
	-0.107	-0.059	-0.107	-0.047	-0.107	24.443	-0.107	24.225						-0.107	-0.021	-0.107	-0.006
	-0.106	-0.059	-0.106	-0.047	-0.106	24.46	-0.106	24.242						-0.106	-0.02	-0.106	-0.006
	-0.106	-0.059	-0.106	-0.048	-0.106	24.477	-0.106	24.26						-0.106	-0.02	-0.106	-0.006
	-0.105	-0.059	-0.105	-0.048	-0.105	24.493	-0.105	24.277						-0.105	-0.019	-0.105	-0.006
	-0.104	-0.059	-0.104	-0.048	-0.104	24.51	-0.104	24.295						-0.104	-0.019	-0.104	-0.006
	-0.103	-0.059	-0.103	-0.048	-0.103	24.527	-0.103	24.312						-0.103	-0.018	-0.103	-0.006
	-0.102	-0.059	-0.102	-0.049	-0.102	24.544	-0.102	24.33						-0.102	-0.017	-0.102	-0.006
	-0.102	-0.058	-0.102	-0.049	-0.102	24.56	-0.102	24.347						-0.102	-0.017	-0.102	-0.006
	-0.101	-0.058	-0.101	-0.049	-0.101	24.577	-0.101	24.365						-0.101	-0.016	-0.101	-0.006
	-0.1	-0.058	-0.1	-0.049	-0.1	24.594	-0.1	24.382						-0.1	-0.016	-0.1	-0.006
	-0.099	-0.058	-0.099	-0.05	-0.099	24.611	-0.099	24.399						-0.099	-0.015	-0.099	-0.006
	-0.098	-0.058	-0.098	-0.05	-0.098	24.628	-0.098	24.416						-0.098	-0.014	-0.098	-0.006
	-0.098	-0.058	-0.098	-0.05	-0.098	24.644	-0.098	24.434						-0.098	-0.014	-0.098	-0.006
	-0.097	-0.058	-0.097	-0.05	-0.097	24.661	-0.097	24.451						-0.097	-0.013	-0.097	-0.006
	-0.096	-0.058	-0.096	-0.051	-0.096	24.677	-0.096	24.469						-0.096	-0.013	-0.096	-0.007
	-0.095	-0.058	-0.095	-0.051	-0.095	24.693	-0.095	24.486						-0.095	-0.012	-0.095	-0.007
	-0.094	-0.058	-0.094	-0.051	-0.094	24.709	-0.094	24.504						-0.094	-0.011	-0.094	-0.007
	-0.094	-0.058	-0.094	-0.051	-0.094	24.724	-0.094	24.521						-0.094	-0.011	-0.094	-0.007
	-0.093	-0.058	-0.093	-0.052	-0.093	24.74	-0.093	24.539						-0.093	-0.01	-0.093	-0.007
	-0.092	-0.058	-0.092	-0.052	-0.092	24.755	-0.092	24.556						-0.092	-0.01	-0.092	-0.007
	-0.091	-0.058	-0.091	-0.052	-0.091	24.771	-0.091	24.573						-0.091	-0.009	-0.091	-0.007
	-0.09	-0.058	-0.09	-0.052	-0.09	24.786	-0.09	24.59						-0.09	-0.009	-0.09	-0.007
	-0.09	-0.057	-0.09	-0.053	-0.09	24.801	-0.09	24.607						-0.09	-0.008	-0.09	-0.007
	-0.089	-0.057	-0.089	-0.053	-0.089	24.817	-0.089	24.623						-0.089	-0.007	-0.089	-0.008
	-0.088	-0.057	-0.088	-0.053	-0.088	24.832	-0.088	24.64						-0.088	-0.007	-0.088	-0.008
	-0.087	-0.057	-0.087	-0.053	-0.087	24.847	-0.087	24.657						-0.087	-0.006	-0.087	-0.008
	-0.086	-0.057	-0.086	-0.054	-0.086	24.862	-0.086	24.673						-0.086	-0.006	-0.086	-0.008
	-0.086	-0.057	-0.086	-0.054	-0.086	24.877	-0.086	24.69						-0.086	-0.005	-0.086	-0.008
	-0.085	-0.057	-0.085	-0.054	-0.085	24.892	-0.085	24.707						-0.085	-0.005	-0.085	-0.009
	-0.084	-0.057	-0.084	-0.054	-0.084	24.907	-0.084	24.723						-0.084	-0.004	-0.084	-0.009
	-0.083	-0.057	-0.083	-0.054	-0.083	24.923	-0.083	24.74						-0.083	-0.003	-0.083	-0.009
	-0.082	-0.057	-0.082	-0.055	-0.082	24.938	-0.082	24.757						-0.082	-0.003	-0.082	-0.009
	-0.082	-0.057	-0.082	-0.055	-0.082	24.954	-0.082	24.773						-0.082	-0.002	-0.082	-0.01
	-0.081	-0.057	-0.081	-0.055	-0.081	24.97	-0.081	24.79						-0.081	-0.002	-0.081	-0.01
	-0.08	-0.057	-0.08	-0.055	-0.08	24.986	-0.08	24.807						-0.08	-0.001	-0.08	-0.011
	-0.079	-0.056	-0.079	-0.055	-0.079	25.002	-0.079	24.824						-0.079	-0.001	-0.079	-0.011
	-0.078	-0.056	-0.078	-0.055	-0.078	25.018	-0.078	24.842						-0.078	0	-0.078	-0.011
	-0.078	-0.056	-0.078	-0.056	-0.078	25.034	-0.078	24.859						-0.078	0	-0.078	-0.012
	-0.077	-0.056	-0.077	-0.056	-0.077	25.05	-0.077	24.876						-0.077	0	-0.077	-0.012
	-0.076	-0.056	-0.076	-0.056	-0.076	25.066	-0.076	24.893						-0.076	0.001	-0.076	-0.013
	-0.075	-0.056	-0.075	-0.056	-0.075	25.082	-0.075	24.909						-0.075	0.001	-0.075	-0.013
	-0.074	-0.056	-0.074	-0.056	-0.074	25.098	-0.074	24.926						-0.074	0.002	-0.074	-0.014
	-0.074	-0.055	-0.074	-0.056	-0.074	25.113	-0.074	24.942						-0.074	0.002	-0.074	-0.014
	-0.073	-0.055	-0.073	-0.056	-0.073	25.129	-0.073	24.958						-0.073	0.002	-0.073	-0.015
	-0.072	-0.055	-0.072	-0.057	-0.072	25.145	-0.072	24.974						-0.072	0.003	-0.072	-0.015
	-0.071	-0.055	-0.071	-0.057	-0.071	25.161	-0.071	24.989						-0.071	0.003	-0.071	-0.016
	-0.07	-0.055	-0.07	-0.057	-0.07	25.178	-0.07	25.005						-0.07	0.003	-0.07	-0.017
	-0.07	-0.055	-0.07	-0.057	-0.07	25.195	-0.07	25.02						-0.07	0.004	-0.07	-0.017
	-0.069	-0.054	-0.069	-0.057	-0.069	25.212	-0.069	25.036						-0.069	0.004	-0.069	-0.018
	-0.068	-0.054	-0.068	-0.057	-0.068	25.229	-0.068	25.052						-0.068	0.004	-0.068	-0.019
	-0.067	-0.054	-0.067	-0.057	-0.067	25.247	-0.067	25.068						-0.067	0.005	-0.067	-0.019
	-0.066	-0.054	-0.066	-0.057	-0.066	25.264	-0.066	25.084						-0.066	0.005	-0.066	-0.02
	-0.066	-0.053	-0.066	-0.057	-0.066	25.281	-0.066	25.1						-0.066	0.005	-0.066	-0.021
	-0.065	-0.053	-0.065	-0.058	-0.065	25.298	-0.065	25.117						-0.065	0.005	-0.065	-0.022
	-0.064	-0.053	-0.064	-0.058	-0.064	25.315	-0.064	25.133						-0.064	0.006	-0.064	-0.022
	-0.063	-0.052	-0.063	-0.058	-0.063	25.331	-0.063	25.149						-0.063	0.006	-0.063	-0.023
	-0.062	-0.052	-0.062	-0.058	-0.062	25.348	-0.062	25.165						-0.062	0.006	-0.062	-0.024
	-0.062	-0.052	-0.062	-0.058	-0.062	25.364	-0.062	25.182						-0.062	0.006	-0.062	-0.025
	-0.061	-0.052	-0.061	-0.058	-0.061	25.379	-0.061	25.198						-0.061	0.006	-0.061	-0.026
	-0.06	-0.051	-0.06	-0.058	-0.06	25.395	-0.06	25.215						-0.06	0.006	-0.06	-0.027
	-0.059	-0.051	-0.059	-0.058	-0.059	25.411	-0.059	25.231						-0.059	0.007	-0.059	-0.027
	-0.058	-0.051	-0.058	-0.058	-0.058	25.426	-0.058	25.248						-0.058	0.007	-0.058	-0.028
	-0.058	-0.05	-0.058	-0.058	-0.058	25.442	-0.058	25.264						-0.058	0.007	-0.058	-0.029
	-0.057	-0.05	-0.057	-0.058	-0.057	25.457	-0.057	25.281						-0.057	0.007	-0.057	-0.03
	-0.056	-0.049	-0.056	-0.058	-0.056	25.473	-0.056	25.298						-0.056	0.007	-0.056	-0.031
	-0.055	-0.049	-0.055	-0.058	-0.055	25.489	-0.055	25.314						-0.055	0.007	-0.055	-0.032
	-0.054	-0.049	-0.054	-0.058	-0.054	25.505	-0.054	25.331						-0.054	0.007	-0.054	-0.033
	-0.054	-0.048	-0.054	-0.058	-0.054	25.522	-0.054	25.348						-0.054	0.007	-0.054	-0.034
	-0.053	-0.048	-0.053	-0.058	-0.053	25.538	-0.053	25.364						-0.053	0.007	-0.053	-0.035
	-0.052	-0.047	-0.052	-0.058	-0.052	25.554	-0.052	25.381						-0.052	0.007	-0.052	-0.036
	-0.051	-0.047	-0.051	-0.058	-0.051	25.57	-0.051	25.397						-0.051	0.007	-0.051	-0.037
	-0.05	-0.047	-0.05	-0.058	-0.05	25.586	-0.05	25.413						-0.05	0.006	-0.05	-0.038
	-0.05	-0.046	-0.05	-0.058	-0.05	25.602	-0.05	25.429						-0.05	0.006	-0.05	-0.039
	-0.049	-0.046	-0.049	-0.058	-0.049	25.617	-0.049	25.445						-0.049	0.006	-0.049	-0.04
	-0.048	-0.045	-0.048	-0.058	-0.048	25.633	-0.048	25.461						-0.048	0.006	-0.048	-0.041
	-0.047	-0.045	-0.047	-0.058	-0.047	25.648	-0.047	25.476						-0.047	0.006	-0.047	-0.042
	-0.046	-0.044	-0.046	-0.058	-0.046	25.662	-0.046	25.491						-0.046	0.006	-0.046	-0.043
	-0.046	-0.044	-0.046	-0.058	-0.046	25.677	-0.046	25.507						-0.046	0.005	-0.046	-0.044
	-0.045	-0.043	-0.045	-0.058	-0.045	25.691	-0.045	25.522						-0.045	0.005	-0.045	-0.045
	-0.044	-0.043	-0.044	-0.058	-0.044	25.705	-0.044	25.537						-0.044	0.005	-0.044	-0.046
	-0.043	-0.042	-0.043	-0.058	-0.043	25.719	-0.043	25.552						-0.043	0.005	-0.043	-0.047
	-0.042	-0.042	-0.042	-0.058	-0.042	25.733	-0.042	25.567						-0.042	0.004	-0.042	-0.048
	-0.042	-0.041	-0.042	-0.058	-0.042	25.747	-0.042	25.582						-0.042	0.004	-0.042	-0.049
	-0.041	-0.041	-0.041	-0.058	-0.041	25.761	-0.041	25.597						-0.041	0.004	-0.041	-0.05
	-0.04	-0.04	-0.04	-0.058	-0.04	25.776	-0.04	25.611						-0.04	0.003	-0.04	-0.051
	-0.039	-0.04	-0.039	-0.058	-0.039	25.79	-0.039	25.626						-0.039	0.003	-0.039	-0.052
	-0.038	-0.039	-0.038	-0.058	-0.038	25.804	-0.038	25.64						-0.038	0.003	-0.038	-0.052
	-0.038	-0.039	-0.038	-0.058	-0.038	25.819	-0.038	25.655						-0.038	0.002	-0.038	-0.053
	-0.037	-0.038	-0.037	-0.058	-0.037	25.834	-0.037	25.669						-0.037	0.002	-0.037	-0.054
	-0.036	-0.038	-0.036	-0.057	-0.036	25.848	-0.036	25.683						-0.036	0.001	-0.036	-0.055
	-0.035	-0.037	-0.035	-0.057	-0.035	25.863	-0.035	25.697						-0.035	0.001	-0.035	-0.056
	-0.034	-0.037	-0.034	-0.057	-0.034	25.878	-0.034	25.71						-0.034	0	-0.034	-0.057
	-0.034	-0.036	-0.034	-0.057	-0.034	25.892	-0.034	25.724						-0.034	0	-0.034	-0.058
	-0.033	-0.036	-0.033	-0.057	-0.033	25.907	-0.033	25.737						-0.033	0	-0.033	-0.059
	-0.032	-0.035	-0.032	-0.057	-0.032	25.922	-0.032	25.751						-0.032	-0.001	-0.032	-0.06
	-0.031	-0.034	-0.031	-0.056	-0.031	25.936	-0.031	25.765						-0.031	-0.002	-0.031	-0.061
	-0.03	-0.034	-0.03	-0.056	-0.03	25.951	-0.03	25.779						-0.03	-0.002	-0.03	-0.062
	-0.03	-0.033	-0.03	-0.056	-0.03	25.965	-0.03	25.793						-0.03	-0.003	-0.03	-0.062
	-0.029	-0.033	-0.029	-0.056	-0.029	25.98	-0.029	25.807						-0.029	-0.003	-0.029	-0.063
	-0.028	-0.032	-0.028	-0.056	-0.028	25.994	-0.028	25.821						-0.028	-0.004	-0.028	-0.064
	-0.027	-0.032	-0.027	-0.055	-0.027	26.008	-0.027	25.836						-0.027	-0.004	-0.027	-0.065
	-0.026	-0.031	-0.026	-0.055	-0.026	26.022	-0.026	25.85						-0.026	-0.005	-0.026	-0.066
	-0.026	-0.03	-0.026	-0.055	-0.026	26.036	-0.026	25.864						-0.026	-0.006	-0.026	-0.067
	-0.025	-0.03	-0.025	-0.055	-0.025	26.05	-0.025	25.878						-0.025	-0.006	-0.025	-0.067
	-0.024	-0.029	-0.024	-0.055	-0.024	26.065	-0.024	25.892						-0.024	-0.007	-0.024	-0.068
	-0.023	-0.029	-0.023	-0.054	-0.023	26.079	-0.023	25.907						-0.023	-0.008	-0.023	-0.069
	-0.022	-0.028	-0.022	-0.054	-0.022	26.094	-0.022	25.921						-0.022	-0.009	-0.022	-0.07
	-0.022	-0.028	-0.022	-0.054	-0.022	26.108	-0.022	25.935						-0.022	-0.009	-0.022	-0.07
	-0.021	-0.027	-0.021	-0.054	-0.021	26.123	-0.021	25.95						-0.021	-0.01	-0.021	-0.071
	-0.02	-0.026	-0.02	-0.053	-0.02	26.138	-0.02	25.965						-0.02	-0.011	-0.02	-0.072
	-0.019	-0.026	-0.019	-0.053	-0.019	26.153	-0.019	25.98						-0.019	-0.012	-0.019	-0.072
	-0.018	-0.025	-0.018	-0.053	-0.018	26.168	-0.018	25.995						-0.018	-0.012	-0.018	-0.073
	-0.018	-0.025	-0.018	-0.052	-0.018	26.183	-0.018	26.011						-0.018	-0.013	-0.018	-0.074
	-0.017	-0.024	-0.017	-0.052	-0.017	26.197	-0.017	26.026						-0.017	-0.014	-0.017	-0.074
	-0.016	-0.024	-0.016	-0.052	-0.016	26.212	-0.016	26.042						-0.016	-0.015	-0.016	-0.075
	-0.015	-0.023	-0.015	-0.052	-0.015	26.226	-0.015	26.057						-0.015	-0.016	-0.015	-0.076
	-0.014	-0.023	-0.014	-0.051	-0.014	26.241	-0.014	26.072						-0.014	-0.016	-0.014	-0.076
	-0.014	-0.022	-0.014	-0.051	-0.014	26.255	-0.014	26.088						-0.014	-0.017	-0.014	-0.077
	-0.013	-0.021	-0.013	-0.051	-0.013	26.27	-0.013	26.104						-0.013	-0.018	-0.013	-0.077
	-0.012	-0.021	-0.012	-0.05	-0.012	26.284	-0.012	26.119						-0.012	-0.019	-0.012	-0.078
	-0.011	-0.02	-0.011	-0.05	-0.011	26.299	-0.011	26.135						-0.011	-0.02	-0.011	-0.078
	-0.01	-0.02	-0.01	-0.05	-0.01	26.314	-0.01	26.15						-0.01	-0.021	-0.01	-0.079
	-0.01	-0.019	-0.01	-0.049	-0.01	26.328	-0.01	26.165						-0.01	-0.022	-0.01	-0.079
	-0.009	-0.019	-0.009	-0.049	-0.009	26.343	-0.009	26.18						-0.009	-0.023	-0.009	-0.08
	-0.008	-0.018	-0.008	-0.049	-0.008	26.357	-0.008	26.195						-0.008	-0.024	-0.008	-0.08
	-0.007	-0.018	-0.007	-0.048	-0.007	26.372	-0.007	26.209						-0.007	-0.025	-0.007	-0.081
	-0.006	-0.017	-0.006	-0.048	-0.006	26.386	-0.006	26.224						-0.006	-0.025	-0.006	-0.081
	-0.006	-0.017	-0.006	-0.048	-0.006	26.4	-0.006	26.238						-0.006	-0.026	-0.006	-0.081
	-0.005	-0.016	-0.005	-0.047	-0.005	26.415	-0.005	26.253						-0.005	-0.027	-0.005	-0.082
	-0.004	-0.016	-0.004	-0.047	-0.004	26.429	-0.004	26.267						-0.004	-0.028	-0.004	-0.082
	-0.003	-0.015	-0.003	-0.047	-0.003	26.443	-0.003	26.282						-0.003	-0.029	-0.003	-0.082
	-0.002	-0.015	-0.002	-0.046	-0.002	26.457	-0.002	26.296						-0.002	-0.03	-0.002	-0.083
	-0.002	-0.014	-0.002	-0.046	-0.002	26.471	-0.002	26.31						-0.002	-0.031	-0.002	-0.083
	-0.001	-0.014	-0.001	-0.046	-0.001	26.485	-0.001	26.325						-0.001	-0.032	-0.001	-0.083
	0	-0.013	0	-0.046	0	26.498	0	26.339						0	-0.033	0	-0.084
	0.001	-0.013	0.001	-0.045	0.001	26.511	0.001	26.353						0.001	-0.034	0.001	-0.084
	0.002	-0.012	0.002	-0.045	0.002	26.525	0.002	26.367						0.002	-0.035	0.002	-0.084
	0.002	-0.012	0.002	-0.045	0.002	26.538	0.002	26.38						0.002	-0.036	0.002	-0.084
	0.003	-0.011	0.003	-0.044	0.003	26.551	0.003	26.394						0.003	-0.038	0.003	-0.085
	0.004	-0.011	0.004	-0.044	0.004	26.564	0.004	26.408						0.004	-0.039	0.004	-0.085
	0.005	-0.011	0.005	-0.044	0.005	26.577	0.005	26.422						0.005	-0.04	0.005	-0.085
	0.006	-0.01	0.006	-0.043	0.006	26.59	0.006	26.436						0.006	-0.041	0.006	-0.085
	0.006	-0.01	0.006	-0.043	0.006	26.603	0.006	26.451						0.006	-0.042	0.006	-0.085
	0.007	-0.009	0.007	-0.043	0.007	26.616	0.007	26.465						0.007	-0.043	0.007	-0.085
	0.008	-0.009	0.008	-0.042	0.008	26.63	0.008	26.479						0.008	-0.044	0.008	-0.086
	0.009	-0.008	0.009	-0.042	0.009	26.643	0.009	26.494						0.009	-0.045	0.009	-0.086
	0.01	-0.008	0.01	-0.042	0.01	26.656	0.01	26.509						0.01	-0.046	0.01	-0.086
	0.01	-0.008	0.01	-0.041	0.01	26.67	0.01	26.524						0.01	-0.047	0.01	-0.086
	0.011	-0.007	0.011	-0.041	0.011	26.683	0.011	26.54						0.011	-0.048	0.011	-0.086
	0.012	-0.007	0.012	-0.041	0.012	26.697	0.012	26.555						0.012	-0.049	0.012	-0.086
	0.013	-0.006	0.013	-0.041	0.013	26.711	0.013	26.571						0.013	-0.05	0.013	-0.086
	0.014	-0.006	0.014	-0.04	0.014	26.724	0.014	26.587						0.014	-0.051	0.014	-0.086
	0.014	-0.006	0.014	-0.04	0.014	26.738	0.014	26.602						0.014	-0.052	0.014	-0.087
	0.015	-0.005	0.015	-0.04	0.015	26.751	0.015	26.618						0.015	-0.054	0.015	-0.087
	0.016	-0.005	0.016	-0.039	0.016	26.765	0.016	26.633						0.016	-0.055	0.016	-0.087
	0.017	-0.004	0.017	-0.039	0.017	26.778	0.017	26.648						0.017	-0.056	0.017	-0.087
	0.018	-0.004	0.018	-0.039	0.018	26.792	0.018	26.663						0.018	-0.057	0.018	-0.087
	0.018	-0.004	0.018	-0.039	0.018	26.806	0.018	26.677						0.018	-0.058	0.018	-0.087
	0.019	-0.003	0.019	-0.038	0.019	26.819	0.019	26.692						0.019	-0.059	0.019	-0.087
	0.02	-0.003	0.02	-0.038	0.02	26.833	0.02	26.706						0.02	-0.06	0.02	-0.087
	0.021	-0.002	0.021	-0.038	0.021	26.846	0.021	26.719						0.021	-0.061	0.021	-0.087
	0.022	-0.002	0.022	-0.038	0.022	26.86	0.022	26.733						0.022	-0.062	0.022	-0.087
	0.022	-0.002	0.022	-0.037	0.022	26.873	0.022	26.747						0.022	-0.063	0.022	-0.087
	0.023	-0.001	0.023	-0.037	0.023	26.887	0.023	26.76						0.023	-0.064	0.023	-0.087
	0.024	-0.001	0.024	-0.037	0.024	26.901	0.024	26.774						0.024	-0.065	0.024	-0.087
	0.025	0	0.025	-0.037	0.025	26.915	0.025	26.787						0.025	-0.066	0.025	-0.087
	0.026	0	0.026	-0.036	0.026	26.929	0.026	26.8						0.026	-0.067	0.026	-0.087
	0.026	0.001	0.026	-0.036	0.026	26.943	0.026	26.813						0.026	-0.068	0.026	-0.087
	0.027	0.001	0.027	-0.036	0.027	26.957	0.027	26.826						0.027	-0.069	0.027	-0.087
	0.028	0.002	0.028	-0.036	0.028	26.971	0.028	26.839						0.028	-0.07	0.028	-0.087
	0.029	0.002	0.029	-0.036	0.029	26.985	0.029	26.851						0.029	-0.071	0.029	-0.087
	0.03	0.003	0.03	-0.035	0.03	26.999	0.03	26.863						0.03	-0.072	0.03	-0.087
	0.03	0.003	0.03	-0.035	0.03	27.013	0.03	26.875						0.03	-0.073	0.03	-0.087
	0.031	0.004	0.031	-0.035	0.031	27.027	0.031	26.887						0.031	-0.074	0.031	-0.087
	0.032	0.004	0.032	-0.035	0.032	27.041	0.032	26.899						0.032	-0.075	0.032	-0.087
	0.033	0.005	0.033	-0.035	0.033	27.055	0.033	26.911						0.033	-0.076	0.033	-0.087
	0.034	0.005	0.034	-0.034	0.034	27.068	0.034	26.924						0.034	-0.077	0.034	-0.087
	0.034	0.006	0.034	-0.034	0.034	27.081	0.034	26.936						0.034	-0.078	0.034	-0.087
	0.035	0.006	0.035	-0.034	0.035	27.094	0.035	26.949						0.035	-0.079	0.035	-0.087
	0.036	0.007	0.036	-0.034	0.036	27.106	0.036	26.962						0.036	-0.08	0.036	-0.086
	0.037	0.007	0.037	-0.034	0.037	27.119	0.037	26.976						0.037	-0.081	0.037	-0.086
	0.038	0.008	0.038	-0.034	0.038	27.131	0.038	26.99						0.038	-0.082	0.038	-0.086
	0.038	0.008	0.038	-0.034	0.038	27.143	0.038	27.003						0.038	-0.083	0.038	-0.086
	0.039	0.009	0.039	-0.033	0.039	27.155	0.039	27.018						0.039	-0.084	0.039	-0.086
	0.04	0.01	0.04	-0.033	0.04	27.167	0.04	27.032						0.04	-0.085	0.04	-0.086
	0.041	0.01	0.041	-0.033	0.041	27.179	0.041	27.046						0.041	-0.086	0.041	-0.086
	0.042	0.011	0.042	-0.033	0.042	27.191	0.042	27.06						0.042	-0.087	0.042	-0.086
	0.042	0.011	0.042	-0.033	0.042	27.202	0.042	27.074						0.042	-0.087	0.042	-0.086
	0.043	0.012	0.043	-0.033	0.043	27.214	0.043	27.088						0.043	-0.088	0.043	-0.086
	0.044	0.013	0.044	-0.033	0.044	27.225	0.044	27.102						0.044	-0.089	0.044	-0.085
	0.045	0.013	0.045	-0.032	0.045	27.237	0.045	27.115						0.045	-0.09	0.045	-0.085
	0.046	0.014	0.046	-0.032	0.046	27.249	0.046	27.129						0.046	-0.091	0.046	-0.085
	0.046	0.015	0.046	-0.032	0.046	27.26	0.046	27.142						0.046	-0.092	0.046	-0.085
	0.047	0.015	0.047	-0.032	0.047	27.272	0.047	27.155						0.047	-0.093	0.047	-0.085
	0.048	0.016	0.048	-0.032	0.048	27.283	0.048	27.168						0.048	-0.094	0.048	-0.085
	0.049	0.017	0.049	-0.032	0.049	27.294	0.049	27.181						0.049	-0.095	0.049	-0.085
	0.05	0.017	0.05	-0.032	0.05	27.306	0.05	27.194						0.05	-0.095	0.05	-0.085
	0.05	0.018	0.05	-0.032	0.05	27.317	0.05	27.207						0.05	-0.096	0.05	-0.084
	0.051	0.019	0.051	-0.032	0.051	27.328	0.051	27.22						0.051	-0.097	0.051	-0.084
	0.052	0.019	0.052	-0.031	0.052	27.339	0.052	27.233						0.052	-0.098	0.052	-0.084
	0.053	0.02	0.053	-0.031	0.053	27.35	0.053	27.247						0.053	-0.099	0.053	-0.084
	0.054	0.021	0.054	-0.031	0.054	27.361	0.054	27.26						0.054	-0.1	0.054	-0.084
	0.054	0.021	0.054	-0.031	0.054	27.372	0.054	27.274						0.054	-0.1	0.054	-0.084
	0.055	0.022	0.055	-0.031	0.055	27.383	0.055	27.287						0.055	-0.101	0.055	-0.084
	0.056	0.023	0.056	-0.031	0.056	27.394	0.056	27.301						0.056	-0.102	0.056	-0.084
	0.057	0.024	0.057	-0.031	0.057	27.405	0.057	27.314						0.057	-0.103	0.057	-0.083
	0.058	0.024	0.058	-0.031	0.058	27.416	0.058	27.328						0.058	-0.103	0.058	-0.083
	0.058	0.025	0.058	-0.031	0.058	27.428	0.058	27.341						0.058	-0.104	0.058	-0.083
	0.059	0.026	0.059	-0.03	0.059	27.439	0.059	27.354						0.059	-0.105	0.059	-0.083
	0.06	0.026	0.06	-0.03	0.06	27.451	0.06	27.367						0.06	-0.106	0.06	-0.083
	0.061	0.027	0.061	-0.03	0.061	27.463	0.061	27.38						0.061	-0.107	0.061	-0.083
	0.062	0.028	0.062	-0.03	0.062	27.475	0.062	27.393						0.062	-0.107	0.062	-0.083
	0.062	0.029	0.062	-0.03	0.062	27.487	0.062	27.406						0.062	-0.108	0.062	-0.083
	0.063	0.029	0.063	-0.03	0.063	27.5	0.063	27.42						0.063	-0.109	0.063	-0.083
	0.064	0.03	0.064	-0.03	0.064	27.512	0.064	27.433						0.064	-0.109	0.064	-0.082
	0.065	0.031	0.065	-0.029	0.065	27.525	0.065	27.447						0.065	-0.11	0.065	-0.082
	0.066	0.032	0.066	-0.029	0.066	27.538	0.066	27.46						0.066	-0.111	0.066	-0.082
	0.066	0.032	0.066	-0.029	0.066	27.551	0.066	27.474						0.066	-0.112	0.066	-0.082
	0.067	0.033	0.067	-0.029	0.067	27.564	0.067	27.488						0.067	-0.112	0.067	-0.082
	0.068	0.034	0.068	-0.029	0.068	27.577	0.068	27.502						0.068	-0.113	0.068	-0.082
	0.069	0.035	0.069	-0.028	0.069	27.59	0.069	27.516						0.069	-0.114	0.069	-0.082
	0.07	0.035	0.07	-0.028	0.07	27.602	0.07	27.53						0.07	-0.114	0.07	-0.082
	0.07	0.036	0.07	-0.028	0.07	27.615	0.07	27.544						0.07	-0.115	0.07	-0.082
	0.071	0.037	0.071	-0.028	0.071	27.627	0.071	27.558						0.071	-0.116	0.071	-0.081
	0.072	0.038	0.072	-0.028	0.072	27.64	0.072	27.572						0.072	-0.116	0.072	-0.081
	0.073	0.038	0.073	-0.027	0.073	27.652	0.073	27.587						0.073	-0.117	0.073	-0.081
	0.074	0.039	0.074	-0.027	0.074	27.664	0.074	27.601						0.074	-0.117	0.074	-0.081
	0.074	0.04	0.074	-0.027	0.074	27.676	0.074	27.615						0.074	-0.118	0.074	-0.081
	0.075	0.041	0.075	-0.027	0.075	27.688	0.075	27.629						0.075	-0.119	0.075	-0.081
	0.076	0.041	0.076	-0.026	0.076	27.7	0.076	27.643						0.076	-0.119	0.076	-0.081
	0.077	0.042	0.077	-0.026	0.077	27.713	0.077	27.656						0.077	-0.12	0.077	-0.081
	0.078	0.043	0.078	-0.026	0.078	27.725	0.078	27.669						0.078	-0.121	0.078	-0.081
	0.078	0.044	0.078	-0.025	0.078	27.737	0.078	27.682						0.078	-0.121	0.078	-0.08
	0.079	0.045	0.079	-0.025	0.079	27.749	0.079	27.695						0.079	-0.122	0.079	-0.08
	0.08	0.045	0.08	-0.025	0.08	27.761	0.08	27.708						0.08	-0.122	0.08	-0.08
	0.081	0.046	0.081	-0.025	0.081	27.773	0.081	27.72						0.081	-0.123	0.081	-0.08
	0.082	0.047	0.082	-0.024	0.082	27.785	0.082	27.733						0.082	-0.123	0.082	-0.08
	0.082	0.048	0.082	-0.024	0.082	27.797	0.082	27.745						0.082	-0.124	0.082	-0.08
	0.083	0.049	0.083	-0.024	0.083	27.809	0.083	27.756						0.083	-0.124	0.083	-0.08
	0.084	0.049	0.084	-0.023	0.084	27.82	0.084	27.767						0.084	-0.125	0.084	-0.08
	0.085	0.05	0.085	-0.023	0.085	27.832	0.085	27.778						0.085	-0.125	0.085	-0.08
	0.086	0.051	0.086	-0.023	0.086	27.844	0.086	27.788						0.086	-0.126	0.086	-0.079
	0.086	0.052	0.086	-0.022	0.086	27.855	0.086	27.798						0.086	-0.126	0.086	-0.079
	0.087	0.053	0.087	-0.022	0.087	27.867	0.087	27.808						0.087	-0.127	0.087	-0.079
	0.088	0.053	0.088	-0.022	0.088	27.879	0.088	27.818						0.088	-0.127	0.088	-0.079
	0.089	0.054	0.089	-0.021	0.089	27.892	0.089	27.829						0.089	-0.128	0.089	-0.079
	0.09	0.055	0.09	-0.021	0.09	27.904	0.09	27.84						0.09	-0.128	0.09	-0.079
	0.09	0.056	0.09	-0.021	0.09	27.916	0.09	27.851						0.09	-0.129	0.09	-0.079
	0.091	0.057	0.091	-0.02	0.091	27.929	0.091	27.863						0.091	-0.129	0.091	-0.079
	0.092	0.057	0.092	-0.02	0.092	27.941	0.092	27.875						0.092	-0.129	0.092	-0.079
	0.093	0.058	0.093	-0.02	0.093	27.954	0.093	27.888						0.093	-0.13	0.093	-0.078
	0.094	0.059	0.094	-0.019	0.094	27.967	0.094	27.901						0.094	-0.13	0.094	-0.078
	0.094	0.06	0.094	-0.019	0.094	27.98	0.094	27.915						0.094	-0.131	0.094	-0.078
	0.095	0.061	0.095	-0.019	0.095	27.993	0.095	27.929						0.095	-0.131	0.095	-0.078
	0.096	0.061	0.096	-0.018	0.096	28.006	0.096	27.944						0.096	-0.131	0.096	-0.078
	0.097	0.062	0.097	-0.018	0.097	28.018	0.097	27.959						0.097	-0.132	0.097	-0.078
	0.098	0.063	0.098	-0.018	0.098	28.031	0.098	27.974						0.098	-0.132	0.098	-0.078
	0.098	0.064	0.098	-0.017	0.098	28.043	0.098	27.989						0.098	-0.132	0.098	-0.078
	0.099	0.065	0.099	-0.017	0.099	28.055	0.099	28.004						0.099	-0.133	0.099	-0.078
	0.1	0.065	0.1	-0.017	0.1	28.067	0.1	28.019						0.1	-0.133	0.1	-0.078
	0.101	0.066	0.101	-0.016	0.101	28.079	0.101	28.034						0.101	-0.133	0.101	-0.078
	0.102	0.067	0.102	-0.016	0.102	28.091	0.102	28.048						0.102	-0.133	0.102	-0.078
	0.102	0.068	0.102	-0.016	0.102	28.102	0.102	28.063						0.102	-0.134	0.102	-0.078
	0.103	0.069	0.103	-0.015	0.103	28.113	0.103	28.078						0.103	-0.134	0.103	-0.078
	0.104	0.069	0.104	-0.015	0.104	28.125	0.104	28.092						0.104	-0.134	0.104	-0.078
	0.105	0.07	0.105	-0.015	0.105	28.136	0.105	28.106						0.105	-0.134	0.105	-0.077
	0.106	0.071	0.106	-0.014	0.106	28.147	0.106	28.121						0.106	-0.135	0.106	-0.077
	0.106	0.072	0.106	-0.014	0.106	28.159	0.106	28.135						0.106	-0.135	0.106	-0.077
	0.107	0.072	0.107	-0.013	0.107	28.171	0.107	28.149						0.107	-0.135	0.107	-0.077
	0.108	0.073	0.108	-0.013	0.108	28.182	0.108	28.163						0.108	-0.135	0.108	-0.077
	0.109	0.074	0.109	-0.013	0.109	28.194	0.109	28.176						0.109	-0.135	0.109	-0.077
	0.11	0.075	0.11	-0.012	0.11	28.205	0.11	28.19						0.11	-0.135	0.11	-0.077
	0.11	0.075	0.11	-0.012	0.11	28.217	0.11	28.203						0.11	-0.136	0.11	-0.077
	0.111	0.076	0.111	-0.012	0.111	28.228	0.111	28.216						0.111	-0.136	0.111	-0.077
	0.112	0.077	0.112	-0.011	0.112	28.239	0.112	28.228						0.112	-0.136	0.112	-0.077
	0.113	0.078	0.113	-0.011	0.113	28.25	0.113	28.24						0.113	-0.136	0.113	-0.077
	0.114	0.078	0.114	-0.011	0.114	28.261	0.114	28.253						0.114	-0.136	0.114	-0.078
	0.114	0.079	0.114	-0.011	0.114	28.273	0.114	28.264						0.114	-0.136	0.114	-0.078
	0.115	0.08	0.115	-0.01	0.115	28.284	0.115	28.276						0.115	-0.136	0.115	-0.078
	0.116	0.081	0.116	-0.01	0.116	28.295	0.116	28.288						0.116	-0.136	0.116	-0.078
	0.117	0.081	0.117	-0.01	0.117	28.307	0.117	28.299						0.117	-0.136	0.117	-0.078
	0.118	0.082	0.118	-0.009	0.118	28.319	0.118	28.311						0.118	-0.136	0.118	-0.078
	0.118	0.083	0.118	-0.009	0.118	28.331	0.118	28.322						0.118	-0.136	0.118	-0.078
	0.119	0.084	0.119	-0.009	0.119	28.343	0.119	28.334						0.119	-0.136	0.119	-0.078
	0.12	0.084	0.12	-0.008	0.12	28.355	0.12	28.345						0.12	-0.136	0.12	-0.078
	0.121	0.085	0.121	-0.008	0.121	28.367	0.121	28.356						0.121	-0.136	0.121	-0.078
	0.122	0.086	0.122	-0.008	0.122	28.379	0.122	28.368						0.122	-0.136	0.122	-0.078
	0.122	0.087	0.122	-0.008	0.122	28.391	0.122	28.379						0.122	-0.136	0.122	-0.078
	0.123	0.087	0.123	-0.007	0.123	28.402	0.123	28.391						0.123	-0.136	0.123	-0.078
	0.124	0.088	0.124	-0.007	0.124	28.414	0.124	28.403						0.124	-0.136	0.124	-0.078
	0.125	0.089	0.125	-0.007	0.125	28.425	0.125	28.415						0.125	-0.136	0.125	-0.078
	0.126	0.089	0.126	-0.006	0.126	28.436	0.126	28.427						0.126	-0.136	0.126	-0.079
	0.126	0.09	0.126	-0.006	0.126	28.447	0.126	28.44						0.126	-0.136	0.126	-0.079
	0.127	0.091	0.127	-0.006	0.127	28.458	0.127	28.453						0.127	-0.136	0.127	-0.079
	0.128	0.092	0.128	-0.006	0.128	28.469	0.128	28.466						0.128	-0.136	0.128	-0.079
	0.129	0.093	0.129	-0.005	0.129	28.48	0.129	28.479						0.129	-0.135	0.129	-0.079
	0.13	0.093	0.13	-0.005	0.13	28.491	0.13	28.493						0.13	-0.135	0.13	-0.079
	0.13	0.094	0.13	-0.005	0.13	28.502	0.13	28.507						0.13	-0.135	0.13	-0.079
	0.131	0.095	0.131	-0.005	0.131	28.513	0.131	28.521						0.131	-0.135	0.131	-0.079
	0.132	0.096	0.132	-0.004	0.132	28.524	0.132	28.535						0.132	-0.135	0.132	-0.079
	0.133	0.096	0.133	-0.004	0.133	28.535	0.133	28.549						0.133	-0.135	0.133	-0.079
	0.134	0.097	0.134	-0.004	0.134	28.546	0.134	28.563						0.134	-0.135	0.134	-0.08
	0.134	0.098	0.134	-0.004	0.134	28.556	0.134	28.577						0.134	-0.134	0.134	-0.08
	0.135	0.099	0.135	-0.003	0.135	28.567	0.135	28.591						0.135	-0.134	0.135	-0.08
	0.136	0.099	0.136	-0.003	0.136	28.577	0.136	28.604						0.136	-0.134	0.136	-0.08
	0.137	0.1	0.137	-0.003	0.137	28.588	0.137	28.618						0.137	-0.134	0.137	-0.08
	0.138	0.101	0.138	-0.002	0.138	28.598	0.138	28.631						0.138	-0.134	0.138	-0.08
	0.138	0.102	0.138	-0.002	0.138	28.609	0.138	28.645						0.138	-0.133	0.138	-0.08
	0.139	0.103	0.139	-0.002	0.139	28.62	0.139	28.658						0.139	-0.133	0.139	-0.08
	0.14	0.103	0.14	-0.002	0.14	28.631	0.14	28.671						0.14	-0.133	0.14	-0.08
	0.141	0.104	0.141	-0.001	0.141	28.642	0.141	28.684						0.141	-0.133	0.141	-0.08
	0.142	0.105	0.142	-0.001	0.142	28.653	0.142	28.697						0.142	-0.132	0.142	-0.08
	0.142	0.106	0.142	-0.001	0.142	28.664	0.142	28.71						0.142	-0.132	0.142	-0.08
	0.143	0.106	0.143	0	0.143	28.675	0.143	28.722						0.143	-0.132	0.143	-0.081
	0.144	0.107	0.144	0	0.144	28.687	0.144	28.735						0.144	-0.131	0.144	-0.081
	0.145	0.108	0.145	0	0.145	28.698	0.145	28.747						0.145	-0.131	0.145	-0.081
	0.146	0.109	0.146	0.001	0.146	28.709	0.146	28.759						0.146	-0.131	0.146	-0.081
	0.146	0.11	0.146	0.001	0.146	28.72	0.146	28.771						0.146	-0.131	0.146	-0.081
	0.147	0.11	0.147	0.001	0.147	28.731	0.147	28.783						0.147	-0.13	0.147	-0.081
	0.148	0.111	0.148	0.001	0.148	28.742	0.148	28.794						0.148	-0.13	0.148	-0.081
	0.149	0.112	0.149	0.002	0.149	28.753	0.149	28.806						0.149	-0.13	0.149	-0.081
	0.15	0.113	0.15	0.002	0.15	28.764	0.15	28.817						0.15	-0.129	0.15	-0.081
	0.15	0.114	0.15	0.002	0.15	28.775	0.15	28.828						0.15	-0.129	0.15	-0.081
	0.151	0.114	0.151	0.003	0.151	28.786	0.151	28.84						0.151	-0.129	0.151	-0.081
	0.152	0.115	0.152	0.003	0.152	28.798	0.152	28.851						0.152	-0.128	0.152	-0.081
	0.153	0.116	0.153	0.003	0.153	28.809	0.153	28.863						0.153	-0.128	0.153	-0.081
	0.154	0.117	0.154	0.003	0.154	28.821	0.154	28.875						0.154	-0.128	0.154	-0.081
	0.154	0.118	0.154	0.004	0.154	28.833	0.154	28.888						0.154	-0.127	0.154	-0.081
	0.155	0.118	0.155	0.004	0.155	28.845	0.155	28.901						0.155	-0.127	0.155	-0.081
	0.156	0.119	0.156	0.004	0.156	28.858	0.156	28.914						0.156	-0.127	0.156	-0.081
	0.157	0.12	0.157	0.005	0.157	28.87	0.157	28.927						0.157	-0.127	0.157	-0.081
	0.158	0.121	0.158	0.005	0.158	28.883	0.158	28.941						0.158	-0.126	0.158	-0.081
	0.158	0.121	0.158	0.005	0.158	28.896	0.158	28.954						0.158	-0.126	0.158	-0.081
	0.159	0.122	0.159	0.005	0.159	28.908	0.159	28.968						0.159	-0.126	0.159	-0.081
	0.16	0.123	0.16	0.006	0.16	28.92	0.16	28.982						0.16	-0.125	0.16	-0.081
	0.161	0.124	0.161	0.006	0.161	28.933	0.161	28.996						0.161	-0.125	0.161	-0.081
	0.162	0.124	0.162	0.006	0.162	28.945	0.162	29.01						0.162	-0.125	0.162	-0.081
	0.162	0.125	0.162	0.006	0.162	28.956	0.162	29.024						0.162	-0.124	0.162	-0.081
	0.163	0.126	0.163	0.007	0.163	28.968	0.163	29.038						0.163	-0.124	0.163	-0.081
	0.164	0.127	0.164	0.007	0.164	28.98	0.164	29.053						0.164	-0.124	0.164	-0.081
	0.165	0.127	0.165	0.007	0.165	28.992	0.165	29.067						0.165	-0.123	0.165	-0.081
	0.166	0.128	0.166	0.007	0.166	29.004	0.166	29.081						0.166	-0.123	0.166	-0.081
	0.166	0.129	0.166	0.008	0.166	29.016	0.166	29.096						0.166	-0.123	0.166	-0.081
	0.167	0.13	0.167	0.008	0.167	29.028	0.167	29.11						0.167	-0.122	0.167	-0.081
	0.168	0.131	0.168	0.008	0.168	29.04	0.168	29.125						0.168	-0.122	0.168	-0.081
	0.169	0.131	0.169	0.008	0.169	29.052	0.169	29.139						0.169	-0.122	0.169	-0.08
	0.17	0.132	0.17	0.008	0.17	29.064	0.17	29.152						0.17	-0.121	0.17	-0.08
	0.17	0.133	0.17	0.009	0.17	29.075	0.17	29.166						0.17	-0.121	0.17	-0.08
	0.171	0.134	0.171	0.009	0.171	29.087	0.171	29.179						0.171	-0.121	0.171	-0.08
	0.172	0.134	0.172	0.009	0.172	29.098	0.172	29.192						0.172	-0.12	0.172	-0.08
	0.173	0.135	0.173	0.009	0.173	29.109	0.173	29.205						0.173	-0.12	0.173	-0.08
	0.174	0.136	0.174	0.009	0.174	29.12	0.174	29.217						0.174	-0.12	0.174	-0.08
	0.174	0.137	0.174	0.01	0.174	29.131	0.174	29.229						0.174	-0.119	0.174	-0.08
	0.175	0.137	0.175	0.01	0.175	29.141	0.175	29.241						0.175	-0.119	0.175	-0.08
	0.176	0.138	0.176	0.01	0.176	29.152	0.176	29.253						0.176	-0.119	0.176	-0.08
	0.177	0.139	0.177	0.01	0.177	29.163	0.177	29.264						0.177	-0.118	0.177	-0.08
	0.178	0.14	0.178	0.01	0.178	29.173	0.178	29.275						0.178	-0.118	0.178	-0.079
	0.178	0.14	0.178	0.011	0.178	29.184	0.178	29.286						0.178	-0.118	0.178	-0.079
	0.179	0.141	0.179	0.011	0.179	29.194	0.179	29.297						0.179	-0.118	0.179	-0.079
	0.18	0.142	0.18	0.011	0.18	29.205	0.18	29.308						0.18	-0.117	0.18	-0.079
	0.181	0.143	0.181	0.011	0.181	29.216	0.181	29.319						0.181	-0.117	0.181	-0.079
	0.182	0.143	0.182	0.011	0.182	29.227	0.182	29.33						0.182	-0.117	0.182	-0.079
	0.182	0.144	0.182	0.011	0.182	29.238	0.182	29.342						0.182	-0.116	0.182	-0.079
	0.183	0.145	0.183	0.011	0.183	29.249	0.183	29.354						0.183	-0.116	0.183	-0.079
	0.184	0.146	0.184	0.011	0.184	29.26	0.184	29.366						0.184	-0.116	0.184	-0.078
	0.185	0.147	0.185	0.012	0.185	29.271	0.185	29.379						0.185	-0.115	0.185	-0.078
	0.186	0.147	0.186	0.012	0.186	29.282	0.186	29.392						0.186	-0.115	0.186	-0.078
	0.186	0.148	0.186	0.012	0.186	29.293	0.186	29.405						0.186	-0.114	0.186	-0.078
	0.187	0.149	0.187	0.012	0.187	29.304	0.187	29.419						0.187	-0.114	0.187	-0.078
	0.188	0.15	0.188	0.012	0.188	29.315	0.188	29.432						0.188	-0.114	0.188	-0.078
	0.189	0.15	0.189	0.012	0.189	29.327	0.189	29.446						0.189	-0.113	0.189	-0.077
	0.19	0.151	0.19	0.012	0.19	29.338	0.19	29.46						0.19	-0.113	0.19	-0.077
	0.19	0.152	0.19	0.012	0.19	29.35	0.19	29.473						0.19	-0.113	0.19	-0.077
	0.191	0.153	0.191	0.012	0.191	29.362	0.191	29.486						0.191	-0.112	0.191	-0.077
	0.192	0.154	0.192	0.012	0.192	29.375	0.192	29.499						0.192	-0.112	0.192	-0.077
	0.193	0.154	0.193	0.013	0.193	29.387	0.193	29.513						0.193	-0.112	0.193	-0.076
	0.194	0.155	0.194	0.013	0.194	29.399	0.194	29.526						0.194	-0.111	0.194	-0.076
	0.194	0.156	0.194	0.013	0.194	29.412	0.194	29.539						0.194	-0.111	0.194	-0.076
	0.195	0.157	0.195	0.013	0.195	29.424	0.195	29.552						0.195	-0.11	0.195	-0.076
	0.196	0.158	0.196	0.013	0.196	29.436	0.196	29.565						0.196	-0.11	0.196	-0.076
	0.197	0.158	0.197	0.013	0.197	29.448	0.197	29.578						0.197	-0.11	0.197	-0.075
	0.198	0.159	0.198	0.013	0.198	29.459	0.198	29.592						0.198	-0.109	0.198	-0.075
	0.198	0.16	0.198	0.013	0.198	29.471	0.198	29.606						0.198	-0.109	0.198	-0.075
	0.199	0.161	0.199	0.013	0.199	29.482	0.199	29.619						0.199	-0.108	0.199	-0.075
	0.2	0.162	0.2	0.013	0.2	29.493	0.2	29.633						0.2	-0.108	0.2	-0.074
	0.201	0.162	0.201	0.013	0.201	29.503	0.201	29.647						0.201	-0.107	0.201	-0.074
	0.202	0.163	0.202	0.014	0.202	29.514	0.202	29.661						0.202	-0.107	0.202	-0.074
	0.202	0.164	0.202	0.014	0.202	29.524	0.202	29.675						0.202	-0.107	0.202	-0.073
	0.203	0.165	0.203	0.014	0.203	29.534	0.203	29.689						0.203	-0.106	0.203	-0.073
	0.204	0.166	0.204	0.014	0.204	29.544	0.204	29.702						0.204	-0.106	0.204	-0.073
	0.205	0.166	0.205	0.014	0.205	29.555	0.205	29.716						0.205	-0.105	0.205	-0.072
	0.206	0.167	0.206	0.014	0.206	29.565	0.206	29.73						0.206	-0.105	0.206	-0.072
	0.206	0.168	0.206	0.014	0.206	29.575	0.206	29.744						0.206	-0.104	0.206	-0.072
	0.207	0.169	0.207	0.014	0.207	29.585	0.207	29.757						0.207	-0.104	0.207	-0.071
	0.208	0.17	0.208	0.014	0.208	29.595	0.208	29.771						0.208	-0.103	0.208	-0.071
	0.209	0.17	0.209	0.015	0.209	29.604	0.209	29.784						0.209	-0.103	0.209	-0.07
	0.21	0.171	0.21	0.015	0.21	29.614	0.21	29.798						0.21	-0.102	0.21	-0.07
	0.21	0.172	0.21	0.015	0.21	29.624	0.21	29.811						0.21	-0.102	0.21	-0.069
	0.211	0.173	0.211	0.015	0.211	29.634	0.211	29.824						0.211	-0.101	0.211	-0.069
	0.212	0.174	0.212	0.015	0.212	29.643	0.212	29.837						0.212	-0.101	0.212	-0.068
	0.213	0.174	0.213	0.015	0.213	29.653	0.213	29.85						0.213	-0.1	0.213	-0.068
	0.214	0.175	0.214	0.016	0.214	29.663	0.214	29.863						0.214	-0.1	0.214	-0.067
	0.214	0.176	0.214	0.016	0.214	29.673	0.214	29.875						0.214	-0.099	0.214	-0.067
	0.215	0.177	0.215	0.016	0.215	29.683	0.215	29.888						0.215	-0.099	0.215	-0.066
	0.216	0.178	0.216	0.016	0.216	29.693	0.216	29.9						0.216	-0.098	0.216	-0.065
	0.217	0.178	0.217	0.016	0.217	29.703	0.217	29.912						0.217	-0.098	0.217	-0.065
	0.218	0.179	0.218	0.017	0.218	29.714	0.218	29.924						0.218	-0.097	0.218	-0.064
	0.218	0.18	0.218	0.017	0.218	29.724	0.218	29.936						0.218	-0.097	0.218	-0.063
	0.219	0.181	0.219	0.017	0.219	29.735	0.219	29.948						0.219	-0.096	0.219	-0.063
	0.22	0.181	0.22	0.017	0.22	29.746	0.22	29.96						0.22	-0.096	0.22	-0.062
	0.221	0.182	0.221	0.017	0.221	29.757	0.221	29.972						0.221	-0.095	0.221	-0.061
	0.222	0.183	0.222	0.018	0.222	29.769	0.222	29.984						0.222	-0.095	0.222	-0.061
	0.222	0.184	0.222	0.018	0.222	29.78	0.222	29.997						0.222	-0.094	0.222	-0.06
	0.223	0.184	0.223	0.018	0.223	29.791	0.223	30.009						0.223	-0.093	0.223	-0.059
	0.224	0.185	0.224	0.018	0.224	29.802	0.224	30.022						0.224	-0.093	0.224	-0.058
	0.225	0.186	0.225	0.019	0.225	29.813	0.225	30.034						0.225	-0.092	0.225	-0.057
	0.226	0.187	0.226	0.019	0.226	29.825	0.226	30.047						0.226	-0.092	0.226	-0.056
	0.226	0.187	0.226	0.019	0.226	29.836	0.226	30.06						0.226	-0.091	0.226	-0.055
	0.227	0.188	0.227	0.019	0.227	29.848	0.227	30.073						0.227	-0.091	0.227	-0.054
	0.228	0.189	0.228	0.02	0.228	29.859	0.228	30.086						0.228	-0.09	0.228	-0.054
	0.229	0.19	0.229	0.02	0.229	29.87	0.229	30.099						0.229	-0.089	0.229	-0.053
	0.23	0.19	0.23	0.02	0.23	29.882	0.23	30.112						0.23	-0.089	0.23	-0.052
	0.23	0.191	0.23	0.02	0.23	29.893	0.23	30.125						0.23	-0.088	0.23	-0.051
	0.231	0.192	0.231	0.021	0.231	29.905	0.231	30.138						0.231	-0.087	0.231	-0.049
	0.232	0.192	0.232	0.021	0.232	29.916	0.232	30.151						0.232	-0.087	0.232	-0.048
	0.233	0.193	0.233	0.021	0.233	29.928	0.233	30.164						0.233	-0.086	0.233	-0.047
	0.234	0.194	0.234	0.021	0.234	29.939	0.234	30.177						0.234	-0.086	0.234	-0.046
	0.234	0.194	0.234	0.022	0.234	29.951	0.234	30.191						0.234	-0.085	0.234	-0.045
	0.235	0.195	0.235	0.022	0.235	29.962	0.235	30.204						0.235	-0.084	0.235	-0.044
	0.236	0.196	0.236	0.022	0.236	29.974	0.236	30.218						0.236	-0.084	0.236	-0.043
	0.237	0.196	0.237	0.022	0.237	29.986	0.237	30.231						0.237	-0.083	0.237	-0.041
	0.238	0.197	0.238	0.023	0.238	29.998	0.238	30.245						0.238	-0.082	0.238	-0.04
	0.238	0.198	0.238	0.023	0.238	30.009	0.238	30.259						0.238	-0.082	0.238	-0.039
	0.239	0.198	0.239	0.023	0.239	30.021	0.239	30.273						0.239	-0.081	0.239	-0.038
	0.24	0.199	0.24	0.023	0.24	30.032	0.24	30.287						0.24	-0.08	0.24	-0.036
	0.241	0.199	0.241	0.024	0.241	30.043	0.241	30.302						0.241	-0.08	0.241	-0.035
	0.242	0.2	0.242	0.024	0.242	30.054	0.242	30.316						0.242	-0.079	0.242	-0.034
	0.242	0.201	0.242	0.024	0.242	30.064	0.242	30.33						0.242	-0.078	0.242	-0.032
	0.243	0.201	0.243	0.024	0.243	30.075	0.243	30.344						0.243	-0.078	0.243	-0.031
	0.244	0.202	0.244	0.024	0.244	30.085	0.244	30.358						0.244	-0.077	0.244	-0.03
	0.245	0.202	0.245	0.025	0.245	30.095	0.245	30.373						0.245	-0.076	0.245	-0.028
	0.246	0.203	0.246	0.025	0.246	30.106	0.246	30.387						0.246	-0.076	0.246	-0.027
	0.246	0.204	0.246	0.025	0.246	30.116	0.246	30.401						0.246	-0.075	0.246	-0.025
	0.247	0.204	0.247	0.025	0.247	30.127	0.247	30.414						0.247	-0.074	0.247	-0.024
	0.248	0.205	0.248	0.025	0.248	30.137	0.248	30.428						0.248	-0.074	0.248	-0.022
	0.249	0.205	0.249	0.026	0.249	30.148	0.249	30.441						0.249	-0.073	0.249	-0.021
	0.25	0.206	0.25	0.026	0.25	30.159	0.25	30.454						0.25	-0.072	0.25	-0.019
	0.25	0.206	0.25	0.026	0.25	30.169	0.25	30.467						0.25	-0.071	0.25	-0.018
	0.251	0.207	0.251	0.026	0.251	30.18	0.251	30.48						0.251	-0.071	0.251	-0.016
	0.252	0.207	0.252	0.026	0.252	30.192	0.252	30.493						0.252	-0.07	0.252	-0.015
	0.253	0.208	0.253	0.027	0.253	30.203	0.253	30.506						0.253	-0.069	0.253	-0.013
	0.254	0.209	0.254	0.027	0.254	30.215	0.254	30.519						0.254	-0.069	0.254	-0.012
	0.254	0.209	0.254	0.027	0.254	30.226	0.254	30.532						0.254	-0.068	0.254	-0.01
	0.255	0.21	0.255	0.027	0.255	30.238	0.255	30.545						0.255	-0.067	0.255	-0.009
	0.256	0.21	0.256	0.027	0.256	30.25	0.256	30.558						0.256	-0.067	0.256	-0.007
	0.257	0.211	0.257	0.028	0.257	30.262	0.257	30.571						0.257	-0.066	0.257	-0.006
	0.258	0.211	0.258	0.028	0.258	30.274	0.258	30.583						0.258	-0.065	0.258	-0.004
	0.258	0.212	0.258	0.028	0.258	30.286	0.258	30.595						0.258	-0.065	0.258	-0.003
	0.259	0.212	0.259	0.028	0.259	30.297	0.259	30.608						0.259	-0.064	0.259	-0.001
	0.26	0.213	0.26	0.028	0.26	30.309	0.26	30.62						0.26	-0.063	0.26	0
	0.261	0.213	0.261	0.028	0.261	30.321	0.261	30.633						0.261	-0.063	0.261	0.001
	0.262	0.214	0.262	0.029	0.262	30.332	0.262	30.645						0.262	-0.062	0.262	0.003
	0.262	0.214	0.262	0.029	0.262	30.344	0.262	30.658						0.262	-0.061	0.262	0.004
	0.263	0.215	0.263	0.029	0.263	30.356	0.263	30.671						0.263	-0.061	0.263	0.006
	0.264	0.215	0.264	0.029	0.264	30.368	0.264	30.684						0.264	-0.06	0.264	0.007
	0.265	0.216	0.265	0.029	0.265	30.38	0.265	30.697						0.265	-0.06	0.265	0.009
	0.266	0.216	0.266	0.029	0.266	30.392	0.266	30.71						0.266	-0.059	0.266	0.01
	0.266	0.217	0.266	0.03	0.266	30.404	0.266	30.724						0.266	-0.058	0.266	0.011
	0.267	0.217	0.267	0.03	0.267	30.415	0.267	30.737						0.267	-0.058	0.267	0.013
	0.268	0.218	0.268	0.03	0.268	30.427	0.268	30.75						0.268	-0.057	0.268	0.014
	0.269	0.218	0.269	0.03	0.269	30.439	0.269	30.763						0.269	-0.057	0.269	0.015
	0.27	0.219	0.27	0.03	0.27	30.45	0.27	30.777						0.27	-0.056	0.27	0.017
	0.27	0.219	0.27	0.03	0.27	30.462	0.27	30.79						0.27	-0.055	0.27	0.018
	0.271	0.22	0.271	0.031	0.271	30.473	0.271	30.803						0.271	-0.055	0.271	0.019
	0.272	0.22	0.272	0.031	0.272	30.485	0.272	30.815						0.272	-0.054	0.272	0.021
	0.273	0.221	0.273	0.031	0.273	30.496	0.273	30.828						0.273	-0.054	0.273	0.022
	0.274	0.221	0.274	0.031	0.274	30.508	0.274	30.841						0.274	-0.053	0.274	0.023
	0.274	0.222	0.274	0.031	0.274	30.52	0.274	30.853						0.274	-0.052	0.274	0.024
	0.275	0.222	0.275	0.032	0.275	30.532	0.275	30.866						0.275	-0.052	0.275	0.026
	0.276	0.223	0.276	0.032	0.276	30.543	0.276	30.878						0.276	-0.051	0.276	0.027
	0.277	0.223	0.277	0.032	0.277	30.555	0.277	30.89						0.277	-0.051	0.277	0.028
	0.278	0.224	0.278	0.032	0.278	30.567	0.278	30.902						0.278	-0.05	0.278	0.029
	0.278	0.224	0.278	0.032	0.278	30.578	0.278	30.914						0.278	-0.05	0.278	0.03
	0.279	0.225	0.279	0.033	0.279	30.59	0.279	30.926						0.279	-0.049	0.279	0.032
	0.28	0.225	0.28	0.033	0.28	30.601	0.28	30.938						0.28	-0.048	0.28	0.033
	0.281	0.226	0.281	0.033	0.281	30.613	0.281	30.951						0.281	-0.048	0.281	0.034
	0.282	0.226	0.282	0.033	0.282	30.624	0.282	30.963						0.282	-0.047	0.282	0.035
	0.282	0.226	0.282	0.033	0.282	30.634	0.282	30.975						0.282	-0.047	0.282	0.036
	0.283	0.227	0.283	0.034	0.283	30.645	0.283	30.988						0.283	-0.046	0.283	0.037
	0.284	0.227	0.284	0.034	0.284	30.655	0.284	31.001						0.284	-0.046	0.284	0.038
	0.285	0.228	0.285	0.034	0.285	30.666	0.285	31.014						0.285	-0.045	0.285	0.039
	0.286	0.228	0.286	0.034	0.286	30.676	0.286	31.027						0.286	-0.045	0.286	0.04
	0.286	0.229	0.286	0.035	0.286	30.687	0.286	31.041						0.286	-0.044	0.286	0.041
	0.287	0.229	0.287	0.035	0.287	30.697	0.287	31.054						0.287	-0.043	0.287	0.042
	0.288	0.23	0.288	0.035	0.288	30.708	0.288	31.068						0.288	-0.043	0.288	0.043
	0.289	0.23	0.289	0.035	0.289	30.718	0.289	31.082						0.289	-0.042	0.289	0.044
	0.29	0.231	0.29	0.036	0.29	30.729	0.29	31.096						0.29	-0.042	0.29	0.045
	0.29	0.231	0.29	0.036	0.29	30.739	0.29	31.111						0.29	-0.041	0.29	0.046
	0.291	0.231	0.291	0.036	0.291	30.75	0.291	31.125						0.291	-0.041	0.291	0.047
	0.292	0.232	0.292	0.037	0.292	30.761	0.292	31.139						0.292	-0.04	0.292	0.048
	0.293	0.232	0.293	0.037	0.293	30.772	0.293	31.153						0.293	-0.04	0.293	0.049
	0.294	0.233	0.294	0.037	0.294	30.782	0.294	31.167						0.294	-0.039	0.294	0.05
	0.294	0.233	0.294	0.038	0.294	30.793	0.294	31.18						0.294	-0.039	0.294	0.05
	0.295	0.234	0.295	0.038	0.295	30.804	0.295	31.194						0.295	-0.038	0.295	0.051
	0.296	0.234	0.296	0.038	0.296	30.815	0.296	31.207						0.296	-0.037	0.296	0.052
	0.297	0.235	0.297	0.039	0.297	30.826	0.297	31.22						0.297	-0.037	0.297	0.053
	0.298	0.235	0.298	0.039	0.298	30.837	0.298	31.233						0.298	-0.036	0.298	0.054
	0.298	0.236	0.298	0.039	0.298	30.849	0.298	31.246						0.298	-0.036	0.298	0.054
	0.299	0.236	0.299	0.04	0.299	30.86	0.299	31.259						0.299	-0.035	0.299	0.055
	0.3	0.236	0.3	0.04	0.3	30.872	0.3	31.273						0.3	-0.035	0.3	0.056
	0.301	0.237	0.301	0.041	0.301	30.884	0.301	31.286						0.301	-0.034	0.301	0.057
	0.302	0.237	0.302	0.041	0.302	30.896	0.302	31.299						0.302	-0.033	0.302	0.057
	0.302	0.238	0.302	0.041	0.302	30.908	0.302	31.312						0.302	-0.033	0.302	0.058
	0.303	0.238	0.303	0.042	0.303	30.921	0.303	31.325						0.303	-0.032	0.303	0.059
	0.304	0.239	0.304	0.042	0.304	30.934	0.304	31.339						0.304	-0.032	0.304	0.06
	0.305	0.239	0.305	0.043	0.305	30.947	0.305	31.352						0.305	-0.031	0.305	0.06
	0.306	0.24	0.306	0.043	0.306	30.96	0.306	31.365						0.306	-0.03	0.306	0.061
	0.306	0.24	0.306	0.044	0.306	30.973	0.306	31.379						0.306	-0.03	0.306	0.062
	0.307	0.241	0.307	0.044	0.307	30.986	0.307	31.392						0.307	-0.029	0.307	0.062
	0.308	0.241	0.308	0.045	0.308	30.999	0.308	31.405						0.308	-0.028	0.308	0.063
	0.309	0.242	0.309	0.045	0.309	31.012	0.309	31.419						0.309	-0.028	0.309	0.064
	0.31	0.242	0.31	0.045	0.31	31.025	0.31	31.432						0.31	-0.027	0.31	0.064
	0.31	0.243	0.31	0.046	0.31	31.037	0.31	31.445						0.31	-0.027	0.31	0.065
	0.311	0.243	0.311	0.046	0.311	31.049	0.311	31.458						0.311	-0.026	0.311	0.066
	0.312	0.244	0.312	0.047	0.312	31.061	0.312	31.472						0.312	-0.025	0.312	0.066
	0.313	0.245	0.313	0.047	0.313	31.073	0.313	31.485						0.313	-0.025	0.313	0.067
	0.314	0.245	0.314	0.048	0.314	31.085	0.314	31.498						0.314	-0.024	0.314	0.067
	0.314	0.246	0.314	0.049	0.314	31.097	0.314	31.511						0.314	-0.023	0.314	0.068
	0.315	0.246	0.315	0.049	0.315	31.109	0.315	31.523						0.315	-0.023	0.315	0.069
	0.316	0.247	0.316	0.05	0.316	31.121	0.316	31.536						0.316	-0.022	0.316	0.069
	0.317	0.248	0.317	0.05	0.317	31.133	0.317	31.549						0.317	-0.021	0.317	0.07
	0.318	0.248	0.318	0.051	0.318	31.145	0.318	31.561						0.318	-0.02	0.318	0.071
	0.318	0.249	0.318	0.051	0.318	31.157	0.318	31.574						0.318	-0.02	0.318	0.071
	0.319	0.25	0.319	0.052	0.319	31.169	0.319	31.586						0.319	-0.019	0.319	0.072
	0.32	0.25	0.32	0.052	0.32	31.18	0.32	31.598						0.32	-0.018	0.32	0.072
	0.321	0.251	0.321	0.053	0.321	31.191	0.321	31.61						0.321	-0.018	0.321	0.073
	0.322	0.252	0.322	0.054	0.322	31.202	0.322	31.621						0.322	-0.017	0.322	0.074
	0.322	0.252	0.322	0.054	0.322	31.213	0.322	31.633						0.322	-0.016	0.322	0.074
	0.323	0.253	0.323	0.055	0.323	31.224	0.323	31.644						0.323	-0.015	0.323	0.075
	0.324	0.254	0.324	0.055	0.324	31.235	0.324	31.656						0.324	-0.015	0.324	0.076
	0.325	0.255	0.325	0.056	0.325	31.246	0.325	31.668						0.325	-0.014	0.325	0.076
	0.326	0.255	0.326	0.056	0.326	31.258	0.326	31.68						0.326	-0.013	0.326	0.077
	0.326	0.256	0.326	0.057	0.326	31.27	0.326	31.693						0.326	-0.012	0.326	0.078
	0.327	0.257	0.327	0.058	0.327	31.282	0.327	31.705						0.327	-0.011	0.327	0.078
	0.328	0.258	0.328	0.058	0.328	31.295	0.328	31.718						0.328	-0.011	0.328	0.079
	0.329	0.259	0.329	0.059	0.329	31.307	0.329	31.732						0.329	-0.01	0.329	0.079
	0.33	0.26	0.33	0.059	0.33	31.32	0.33	31.746						0.33	-0.009	0.33	0.08
	0.33	0.26	0.33	0.06	0.33	31.332	0.33	31.76						0.33	-0.008	0.33	0.081
	0.331	0.261	0.331	0.061	0.331	31.345	0.331	31.775						0.331	-0.007	0.331	0.081
	0.332	0.262	0.332	0.061	0.332	31.358	0.332	31.79						0.332	-0.007	0.332	0.082
	0.333	0.263	0.333	0.062	0.333	31.37	0.333	31.805						0.333	-0.006	0.333	0.083
	0.334	0.264	0.334	0.062	0.334	31.383	0.334	31.82						0.334	-0.005	0.334	0.083
	0.334	0.265	0.334	0.063	0.334	31.396	0.334	31.835						0.334	-0.004	0.334	0.084
	0.335	0.266	0.335	0.064	0.335	31.408	0.335	31.85						0.335	-0.003	0.335	0.085
	0.336	0.267	0.336	0.064	0.336	31.421	0.336	31.866						0.336	-0.002	0.336	0.085
	0.337	0.268	0.337	0.065	0.337	31.433	0.337	31.881						0.337	-0.001	0.337	0.086
	0.338	0.269	0.338	0.065	0.338	31.446	0.338	31.896						0.338	0	0.338	0.087
	0.338	0.27	0.338	0.066	0.338	31.458	0.338	31.912						0.338	0.001	0.338	0.088
	0.339	0.271	0.339	0.067	0.339	31.47	0.339	31.927						0.339	0.001	0.339	0.088
	0.34	0.272	0.34	0.067	0.34	31.482	0.34	31.942						0.34	0.002	0.34	0.089
	0.341	0.273	0.341	0.068	0.341	31.494	0.341	31.958						0.341	0.003	0.341	0.09
	0.342	0.274	0.342	0.068	0.342	31.506	0.342	31.973						0.342	0.004	0.342	0.09
	0.342	0.275	0.342	0.069	0.342	31.519	0.342	31.988						0.342	0.005	0.342	0.091
	0.343	0.276	0.343	0.07	0.343	31.531	0.343	32.003						0.343	0.006	0.343	0.092
	0.344	0.277	0.344	0.07	0.344	31.543	0.344	32.019						0.344	0.007	0.344	0.093
	0.345	0.278	0.345	0.071	0.345	31.554	0.345	32.034						0.345	0.008	0.345	0.093
[truncated: 3,318 more rows]

## Sheet: C-BDDME 50 uM
	50 uM DA and 5HT
[truncated: 4,305 more rows]

## Sheet: FS-BDDME
	Calibrations									5uM DA and 5HT Fouling
[truncated: 4,309 more rows]

[truncated: 4 more sheets: FS-BDDME 50 uM, 24 Hour Backgrounds, Response Repeatability, Acid Cleaning]
